# Supplementary material for: TREX reveals proteins that bind to specific RNA regions in living cells
Source: Nat Methods. 2024 Feb 19;21(3):423–34. doi: 10.1038/s41592-024-02181-1 (PMC10927567; doi:10.1038/s41592-024-02181-1)
Supplement: Supplementary file 4 — Supplementary Datasets and associated legends. [file 41592_2024_2181_MOESM4_ESM.xlsx]

## Sheet: Dataset 1
Supplementary Dataset 1: List of identified proteins in the U1 TREX experiment, with significantly interacting proteins marked by +. Significance was calculated using a two-tailed two-sample t-test analysis, with permutation based FDR calculation (FDR < 0.05 and S0 = 0.1).
Significant	(-Log(P-value))	Difference	Protein IDs	Majority protein IDs	Protein names	Gene names	Peptides	Razor + unique peptides	Unique peptides	Sequence coverage [%]	Unique + razor sequence coverage [%]	Unique sequence coverage [%]	Mol. weight [kDa]	Q-value	Score	Intensity	MS/MS count	LFQ intensity NO_RNASEH1	LFQ intensity NO_RNASEH2	LFQ intensity NO_RNASEH3	LFQ intensity NO_RNASEH4	LFQ intensity NO_RNASEH5	LFQ intensity RNASEH6	LFQ intensity RNASEH7	LFQ intensity RNASEH8	LFQ intensity RNASEH9	LFQ intensity RNASEH10
+	6.27433	2.04228	Q15459	Q15459	Splicing factor 3A subunit 1	SF3A1	31	31	31	41.2	41.2	41.2	88.885	0	202.18	4602900000	172	26.6206	27.2702	26.861	26.7641	27.0884	29.1366	28.8102	28.951	29.16	28.7579
+	5.40455	3.90485	P62308;A8MWD9	P62308;A8MWD9	Small nuclear ribonucleoprotein G;Putative small nuclear ribonucleoprotein G-like protein 15	SNRPG;SNRPGP15	5	5	5	51.3	51.3	51.3	8.496	0	16.555	17209000000	112	27.4412	25.8876	27.7343	27.5204	27.0442	31.3868	30.7426	30.8539	31.2767	30.8919
+	4.31211	0.596813	P55265	P55265	Double-stranded RNA-specific adenosine deaminase	ADAR	16	16	16	19	19	19	136.06	0	64.496	633590000	64	25.0687	25.0976	25.2008	25.304	25.2154	25.7063	25.7538	25.6162	25.9929	25.8014
+	3.91368	0.678373	P62318	P62318	Small nuclear ribonucleoprotein Sm D3	SNRPD3	6	6	6	55.6	55.6	55.6	13.916	0	65.674	1716200000	49	26.411	26.389	26.5264	26.5149	26.7363	26.9697	27.0774	27.3382	27.2133	27.3709
+	3.17382	1.35365	P08621	P08621	U1 small nuclear ribonucleoprotein 70 kDa	SNRNP70	33	33	33	59.7	59.7	59.7	51.556	0	263.45	27137000000	280	30.1001	30.4238	30.2824	29.1165	30.4291	31.4569	31.246	31.4119	31.5935	31.4118
+	3.14455	1.77126	P09012;P08579	P09012	U1 small nuclear ribonucleoprotein A	SNRPA	9	9	9	33.7	33.7	33.7	31.279	0	56.734	1074600000	50	25.2991	25.8931	24.5572	24.044	25.263	27.0511	26.4914	26.7951	26.7943	26.7807
+	2.89731	1.15355	P09234	P09234	U1 small nuclear ribonucleoprotein C	SNRPC	5	5	5	31.4	31.4	31.4	17.394	0	71.12	1138800000	55	25.9014	24.6519	25.76	25.3353	25.3975	26.602	26.2218	26.5392	26.8098	26.641
+	2.65467	0.799493	P05386	P05386	60S acidic ribosomal protein P1	RPLP1	4	4	4	78.9	78.9	78.9	11.514	0	84.239	1681200000	87	26.211	25.8013	26.5465	26.6594	26.2758	27.2564	27.2213	27.2635	26.7354	27.0147
+	2.50357	0.920974	P14678;P63162	P14678;P63162	Small nuclear ribonucleoprotein-associated proteins B and B;Small nuclear ribonucleoprotein-associated protein N	SNRPB;SNRPN	7	7	7	27.5	27.5	27.5	24.61	0	21.124	1410200000	40	26.291	25.2729	26.2603	26.4895	25.9421	26.9138	26.9152	26.8312	27.0418	27.1587
+	2.49502	0.944073	Q9HC44	Q9HC44	Vasculin-like protein 1	GPBP1L1	5	5	5	17.3	17.3	17.3	52.301	0	15.779	97364000	18	21.9663	22.1427	22.4951	22.337	21.2421	23.0803	22.742	23.1157	22.9628	23.0027
+	2.44836	0.771013	P08240	P08240	Signal recognition particle receptor subunit alpha	SRPR	4	4	4	10.5	10.5	10.5	69.81	0	7.8572	90914000	7	21.9198	22.2391	22.7325	21.8341	22.2759	23.064	23.1993	22.9584	23.0465	22.5884
+	2.25512	1.58622	P62304	P62304	Small nuclear ribonucleoprotein E	SNRPE	4	4	4	56.5	56.5	56.5	10.803	0	18.477	212890000	24	21.6082	22.7821	22.2808	23.9295	21.8656	24.1987	24.0106	23.7881	24.0253	24.3745
+	2.2289	0.846141	Q8TF68	Q8TF68	Zinc finger protein 384	ZNF384	3	3	3	8.7	8.7	8.7	63.218	0	10.438	73345000	6	22.0091	22.5371	21.5569	21.6292	22.5316	22.939	23.1871	22.7265	22.919	22.7229
+	2.19174	1.68471	P82094	P82094	TATA element modulatory factor	TMF1	3	3	3	5	5	5	122.84	0	5.0868	341210000	10	22.0905	22.5531	20.5644	23.0813	22.6112	23.7465	23.9362	24.2685	24.0353	23.3374
+	2.08206	1.58638	Q12788	Q12788	Transducin beta-like protein 3	TBL3	10	10	10	20.4	20.4	20.4	89.034	0	28.584	195800000	24	22.322	22.2152	23.9601	22.2689	21.1993	23.6971	24.2634	24.1294	23.8019	24.0055
+	2.03729	1.02521	P04626;Q15303;Q16584;Q02779;Q5TCX8;P80192	P04626	Receptor tyrosine-protein kinase erbB-2	ERBB2	5	4	4	5.8	4.9	4.9	137.91	0	8.7149	102430000	9	22.537	21.5564	22.3178	21.7079	22.9737	23.3851	23.6589	22.8883	23.3487	22.9377
+	1.96318	1.34174	Q9GZX9	Q9GZX9	Twisted gastrulation protein homolog 1	TWSG1	5	5	5	34.5	34.5	34.5	25.017	0	37.403	2601600000	82	26.3532	27.0826	27.7493	26.9576	25.4217	28.0302	27.7471	28.1873	27.92	28.3885
+	1.92731	1.29884	Q08209;P16298	Q08209	Serine/threonine-protein phosphatase 2B catalytic subunit alpha isoform	PPP3CA	5	5	5	14.8	14.8	14.8	58.687	0	7.3178	203160000	9	22.19	21.6203	21.486	23.5223	22.9647	23.6956	23.8724	23.7331	23.3454	23.6309
+	1.87133	1.40673	Q16625	Q16625	Occludin	OCLN	3	3	3	8.8	8.8	8.8	59.143	0	16.411	140930000	9	22.8989	21.4513	23.3766	21.6964	21.1047	23.3523	23.7647	23.4333	23.6327	23.3788
+	1.83317	1.54542	Q9UGT4	Q9UGT4	Sushi domain-containing protein 2	SUSD2	4	4	4	10.2	10.2	10.2	90.207	0	64.54	168740000	24	23.4463	21.879	23.0307	21.9842	20.9776	23.1988	23.9745	23.6518	23.6098	24.6101
+	1.82737	1.30055	Q9UII4	Q9UII4	E3 ISG15--protein ligase HERC5	HERC5	8	8	8	11.7	11.7	11.7	116.85	0	16.18	164470000	15	23.2436	21.9982	22.9811	23.0192	21.2135	23.779	23.4018	23.9949	23.4621	24.3204
+	1.80109	1.13142	Q13084	Q13084	39S ribosomal protein L28, mitochondrial	MRPL28	3	3	3	18.8	18.8	18.8	30.156	0	6.7288	126850000	5	23.3213	22.027	21.711	21.5291	22.9676	23.7663	23.4205	23.2143	23.197	23.615
+	1.75855	1.60979	P35241	P35241	Radixin	RDX	21	8	8	35.5	17.7	17.7	68.563	0	15.576	161380000	16	21.7787	22.9687	23.8734	22.4593	20.7925	23.955	24.0501	23.849	24.4332	23.6342
+	1.67536	1.32756	Q9H9L3	Q9H9L3	Interferon-stimulated 20 kDa exonuclease-like 2	ISG20L2	3	3	3	11.9	11.9	11.9	39.153	0	5.3529	163330000	10	21.001	21.4621	23.3386	22.2408	23.1191	23.7618	23.6893	23.2045	23.5395	23.6042
+	1.50897	1.78593	Q8N3Z6	Q8N3Z6	Zinc finger CCHC domain-containing protein 7	ZCCHC7	4	4	4	11.6	11.6	11.6	63.052	0	13.376	171200000	10	21.2732	23.3929	23.941	20.2596	22.2715	24.2596	24.2375	23.6308	23.991	23.949
+	1.48368	2.27045	P62316	P62316	Small nuclear ribonucleoprotein Sm D2	SNRPD2	7	7	7	44.1	44.1	44.1	13.527	0	18.704	876610000	20	22.5879	22.0631	26.136	25.5728	22.2893	26.306	25.9072	25.9943	25.7056	26.0884
+	1.4604	3.46984	Q86XN8;A1L020;Q6ZN04	Q86XN8	RNA-binding protein MEX3D	MEX3D	3	3	2	4.1	4.1	2.8	64.882	0	3.3336	1470500000	8	21.3632	20.7221	21.2769	22.6144	25.7875	23.477	23.2098	27.4692	27.7023	27.2549
	2.98752	0.374972	P36578	P36578	60S ribosomal protein L4	RPL4	42	42	42	64.2	64.2	64.2	47.697	0	323.31	96501000000	750	32.5046	32.4674	32.7046	32.5933	32.589	33.0318	32.7902	33.0017	33.1017	32.8085
	2.83094	0.527544	Q9UHD1	Q9UHD1	Cysteine and histidine-rich domain-containing protein 1	CHORDC1	15	15	15	50.6	50.6	50.6	37.489	0	144.62	1782300000	103	26.6312	26.4816	27.0151	26.6725	26.6645	27.3139	27.4327	27.0901	27.1994	27.0665
	2.80308	0.315108	Q15366	Q15366	Poly(rC)-binding protein 2	PCBP2	10	6	5	39.2	26.8	23	38.58	0	27.016	2636100000	72	27.5353	27.3748	27.3428	27.2844	27.3425	27.6808	27.8758	27.7151	27.5958	27.5879
	2.77366	0.39613	P62701;Q8TD47;P22090	P62701	40S ribosomal protein S4, X isoform	RPS4X	26	26	26	67.3	67.3	67.3	29.597	0	129.82	13095000000	194	29.9124	29.5984	29.938	29.5301	29.6668	30.1822	30.0955	30.1556	30.1262	30.0669
	2.67998	-0.647061	Q6UXH1	Q6UXH1	Cysteine-rich with EGF-like domain protein 2	CRELD2	11	11	11	31.4	31.4	31.4	38.191	0	222.09	6735500000	112	29.5032	29.0921	29.6078	28.916	29.1682	28.7565	28.7418	28.6341	28.46	28.4597
	2.59647	0.585875	P10599	P10599	Thioredoxin	TXN	11	11	11	89.5	89.5	89.5	11.737	0	101.02	16513000000	291	29.7004	29.5013	30.0003	29.9273	29.7044	30.6848	30.1034	30.1849	30.3509	30.4392
	2.52311	0.644654	Q92520	Q92520	Protein FAM3C	FAM3C	6	6	6	22.9	22.9	22.9	24.68	0	28.801	571070000	32	24.6574	24.4769	24.9937	25.0523	24.8077	25.362	25.3896	25.8773	25.2663	25.3161
	2.51034	0.473124	P58546	P58546	Myotrophin	MTPN	5	5	5	44.9	44.9	44.9	12.895	0	109.71	2347400000	75	27.0526	26.7958	27.2607	26.9448	26.9555	27.7767	27.4985	27.4336	27.2808	27.3853
	2.37063	0.774469	P33992	P33992	DNA replication licensing factor MCM5	MCM5	13	13	13	24.1	24.1	24.1	82.285	0	34.708	267400000	31	23.9103	23.4361	24.0667	23.4723	23.8383	24.5348	25.0988	24.2753	24.3867	24.3005
	2.33364	-0.290434	Q14116	Q14116	Interleukin-18	IL18	5	5	5	28.5	28.5	28.5	22.326	0	15.448	615910000	28	25.465	25.7323	25.4227	25.5717	25.5214	25.2802	25.3166	25.1012	25.3924	25.1705
	2.30913	-0.711788	P49755	P49755	Transmembrane emp24 domain-containing protein 10	TMED10	8	8	8	31.1	31.1	31.1	24.976	0	32.582	1887300000	60	27.4569	27.3092	26.9845	27.9276	27.0298	26.7011	26.7932	26.7149	26.5492	26.3908
	2.28598	0.398563	Q8N7H5	Q8N7H5	RNA polymerase II-associated factor 1 homolog	PAF1	16	16	16	30.7	30.7	30.7	59.975	0	58.93	1461600000	91	26.3411	26.7829	26.449	26.3758	26.6221	27.0433	26.7516	26.8455	26.8401	27.0831
	2.24626	0.422639	O43390	O43390	Heterogeneous nuclear ribonucleoprotein R	HNRNPR	26	19	19	46.4	38.5	38.5	70.942	0	153.02	2609900000	128	27.2807	27.1897	27.2937	27.3871	26.848	27.4367	27.7694	27.5117	27.7195	27.6752
	2.12456	-1.00805	P28072	P28072	Proteasome subunit beta type-6	PSMB6	5	5	5	33.9	33.9	33.9	25.357	0	17.16	677880000	24	25.5235	25.8439	25.0997	26.7095	25.3931	24.6008	24.7368	24.935	24.7037	24.5532
	2.1184	0.857795	O43567	O43567	E3 ubiquitin-protein ligase RNF13	RNF13	4	4	4	13.4	13.4	13.4	42.813	0	3.7925	121120000	7	23.0296	22.688	21.9918	21.9338	22.8121	23.4016	23.543	22.9869	23.4517	23.3611
	2.05848	0.656218	P26368	P26368	Splicing factor U2AF 65 kDa subunit	U2AF2	10	10	10	28.4	28.4	28.4	53.5	0	36.631	966290000	59	26.159	25.8221	25.6619	25.5451	25.2521	26.5813	25.9347	26.5609	26.2884	26.3561
	1.96173	-0.539397	Q9Y4Z0	Q9Y4Z0	U6 snRNA-associated Sm-like protein LSm4	LSM4	6	6	6	36	36	36	15.35	0	11.684	297880000	21	24.6159	24.3981	24.0922	24.1438	24.4502	23.5837	23.7067	23.5459	23.9054	24.2615
	1.95586	0.465498	Q6DKI1	Q6DKI1	60S ribosomal protein L7-like 1	RPL7L1	10	10	10	38.8	38.8	38.8	29.669	0	27.262	2214100000	98	26.9339	26.5223	27.2553	26.7114	27.0261	27.5332	27.3939	27.1878	27.2368	27.4248
	1.9552	0.699402	Q9C004	Q9C004	Protein sprouty homolog 4	SPRY4	5	5	5	24.7	24.7	24.7	32.541	0	8.9283	260690000	13	23.5846	23.4919	24.4117	23.8141	23.509	24.6927	24.7205	24.0751	24.2729	24.547
	1.93864	0.895461	Q9Y6G3	Q9Y6G3	39S ribosomal protein L42, mitochondrial	MRPL42	4	4	4	31	31	31	16.661	0	87.772	1242400000	67	25.3409	24.7218	26.0206	25.9651	25.2379	26.5207	25.9567	26.717	26.3271	26.2421
	1.91869	0.713025	Q13427	Q13427	Peptidyl-prolyl cis-trans isomerase G	PPIG	4	4	4	6	6	6	88.616	0	11.206	206640000	17	23.474	23.6698	23.9226	23.7644	22.7088	24.1865	24.1174	24.4477	24.2193	24.1336
	1.91674	-0.465123	P54727	P54727	UV excision repair protein RAD23 homolog B	RAD23B	14	14	12	35	35	35	43.171	0	81.705	2848000000	92	27.8129	28.162	27.7598	27.6626	28.1055	27.6241	27.2208	27.7486	27.3002	27.2835
	1.91656	0.335649	Q8N350	Q8N350	Protein Dos	DOS	11	11	11	29.2	29.2	29.2	73.928	0	60.151	262470000	24	24.1221	24.1847	24.0552	23.9143	24.0709	24.5342	24.1316	24.2811	24.6683	24.4102
	1.90199	1.01039	Q05639	Q05639	Elongation factor 1-alpha 2	EEF1A2	14	3	3	39.5	13.8	13.8	50.47	0	25.636	136930000	30	22.4392	21.2639	22.8042	22.3468	22.857	23.6835	23.0575	23.1307	23.2522	23.6392
	1.89974	0.4104	Q86XP3	Q86XP3	ATP-dependent RNA helicase DDX42	DDX42	19	19	19	34.5	34.5	34.5	102.97	0	138.93	963930000	69	25.7344	25.7335	26.0973	25.743	26.2205	26.2088	26.5174	26.362	26.394	26.0985
	1.89819	0.358092	Q04637	Q04637	Eukaryotic translation initiation factor 4 gamma 1	EIF4G1	19	19	17	16.7	16.7	15.4	175.49	0	182.68	1343800000	105	26.2484	26.6967	26.3667	26.3159	26.0326	26.6987	26.8088	26.6512	26.6425	26.6497
	1.88732	0.562276	P23434	P23434	Glycine cleavage system H protein, mitochondrial	GCSH	3	3	3	19.1	19.1	19.1	18.884	0	65.484	528300000	36	24.691	24.5138	25.1758	25.4435	24.7873	25.6769	25.3884	25.4645	25.4631	25.4298
	1.88164	0.542122	Q9UIG0	Q9UIG0	Tyrosine-protein kinase BAZ1B	BAZ1B	13	13	13	11.6	11.6	11.6	170.9	0	39.353	419510000	34	24.4783	24.8627	24.9746	24.021	24.6632	25.1159	25.173	25.1807	25.2106	25.0301
	1.84352	0.408274	Q9H6Z4	Q9H6Z4	Ran-binding protein 3	RANBP3	6	6	6	16.6	16.6	16.6	60.209	0	19.481	487470000	35	24.9725	24.5889	25.2426	24.7013	24.7584	25.411	25.0575	25.2217	25.3624	25.2525
	1.83146	0.466691	Q9UHX1	Q9UHX1	Poly(U)-binding-splicing factor PUF60	PUF60	4	4	4	16.3	16.3	16.3	59.875	0	14.552	83729000	20	22.0371	22.1664	22.3565	22.6519	22.6787	22.7636	23.0747	22.6487	22.9877	22.7494
	1.82977	0.424097	Q00839	Q00839	Heterogeneous nuclear ribonucleoprotein U	HNRNPU	40	40	40	44	44	44	90.583	0	323.31	24140000000	392	30.5514	30.2429	30.853	30.351	30.2119	30.8499	31.068	30.7881	30.9557	30.6689
	1.82364	-0.497552	Q6UN15	Q6UN15	Pre-mRNA 3-end-processing factor FIP1	FIP1L1	33	33	33	52.5	52.5	52.5	66.526	0	323.31	20665000000	325	31.0327	30.8663	31.1436	30.306	30.7733	30.5713	30.2037	30.302	30.3827	30.1744
	1.81525	-0.327652	P20700	P20700	Lamin-B1	LMNB1	39	37	34	52	51.9	46.6	66.408	0	237.66	5551900000	217	28.7188	28.8127	28.5595	28.7442	28.9293	28.1876	28.6918	28.3581	28.5479	28.3409
	1.80979	0.46176	P55290	P55290	Cadherin-13	CDH13	4	4	4	8.4	8.4	8.4	78.286	0	16.339	142190000	14	23.2202	22.9587	23.1799	23.5086	23.4969	23.5992	23.4649	24.024	23.9611	23.6238
	1.80755	0.747315	Q9Y2R4	Q9Y2R4	Probable ATP-dependent RNA helicase DDX52	DDX52	12	12	12	24.2	24.2	24.2	67.465	0	59.823	456320000	62	24.4385	24.0272	24.8928	25.1126	23.9199	25.499	25.2166	25.1116	25.1149	25.1857
	1.80732	-0.848772	P62841	P62841	40S ribosomal protein S15	RPS15	3	3	3	36.6	36.6	36.6	17.04	0	6.5403	603780000	31	25.9575	26.8045	25.4842	25.7044	25.3983	24.9538	24.9119	25.4107	25.0986	24.7299
	1.80356	0.538064	Q96P11;Q63ZY6;Q3KNT7	Q96P11	Probable 28S rRNA (cytosine-C(5))-methyltransferase	NSUN5	11	11	11	35.7	35.7	35.7	46.691	0	43.639	242660000	25	24.3161	23.6523	23.8417	23.5914	23.5676	24.153	24.2685	24.7554	24.2126	24.2699
	1.78973	-0.812659	Q9BT09	Q9BT09	Protein canopy homolog 3	CNPY3	11	11	11	32.7	32.7	32.7	30.748	0	137.37	2014400000	62	27.7681	27.6031	27.9406	26.5121	27.7	26.8831	26.8131	26.5431	26.4426	26.7788
	1.77716	-0.25463	P50402	P50402	Emerin	EMD	10	10	10	37	37	37	28.994	0	56.073	808460000	50	25.8288	26.0421	25.8997	25.8442	26.1478	25.7712	25.6947	25.6433	25.8608	25.5195
	1.75813	-0.935329	Q96FQ6	Q96FQ6	Protein S100-A16	S100A16	6	6	6	67	67	67	11.801	0	18.516	234900000	20	24.2041	24.8325	23.7533	24.6736	24.6376	23.4733	22.5891	23.9555	23.8912	23.5152
	1.7266	0.308042	Q13263	Q13263	Transcription intermediary factor 1-beta	TRIM28	25	25	25	46.7	46.7	46.7	88.549	0	323.31	2001600000	161	26.9931	26.8902	27.0799	26.7509	26.75	27.2382	27.4518	27.1618	27.2128	26.9397
	1.70766	-0.587579	Q8N567	Q8N567	Zinc finger CCHC domain-containing protein 9	ZCCHC9	7	7	7	31.4	31.4	31.4	30.477	0	15.923	483960000	27	25.563	25.9411	25.4886	24.9039	25.2385	25.138	24.959	24.7004	24.8705	24.5293
	1.68152	0.27103	P35232	P35232	Prohibitin	PHB	8	8	8	39	39	39	29.804	0	20.02	257060000	33	24.0166	24.1615	24.1617	24.1298	23.6937	24.4193	24.2973	24.224	24.3007	24.2772
	1.68146	0.757936	Q8WY36	Q8WY36	HMG box transcription factor BBX	BBX	7	7	7	10.9	10.9	10.9	105.13	0	19.86	95494000	22	22.5672	21.522	22.7833	22.0579	22.7246	23.2022	23.3376	23.1463	23.0849	22.6737
	1.67144	-0.588853	Q9NQ29	Q9NQ29	Putative RNA-binding protein Luc7-like 1	LUC7L	15	7	7	39.6	25.1	25.1	43.727	0	56.26	602820000	35	25.1627	25.9777	26.0092	25.3268	25.9436	25.1286	25.4355	24.8349	25.0194	25.0574
	1.62937	0.941897	Q00577	Q00577	Transcriptional activator protein Pur-alpha	PURA	5	5	5	29.8	29.8	29.8	34.91	0	67.206	108020000	21	22.3808	22.3193	22.8093	22.9611	21.2285	23.2853	23.0758	23.7863	22.9189	23.3422
	1.61298	-0.409023	Q96T58	Q96T58	Msx2-interacting protein	SPEN	16	16	16	6.4	6.4	6.4	402.24	0	40.272	393740000	31	25.1408	25.481	24.9493	24.8545	25.5134	24.847	24.7415	24.6772	24.9811	24.6471
	1.60475	-0.412591	P07858	P07858	Cathepsin B;Cathepsin B light chain;Cathepsin B heavy chain	CTSB	11	11	11	29.8	29.8	29.8	37.821	0	85.11	6720000000	74	29.0535	28.912	28.8401	29.6302	29.1389	28.8584	28.6125	28.7417	28.755	28.5441
	1.59638	-0.653418	Q01804	Q01804	OTU domain-containing protein 4	OTUD4	8	8	8	9.4	9.4	9.4	124.04	0	36.226	692730000	16	26.1281	26.3363	25.8435	25.6358	25.5804	25.0978	25.8504	25.2337	24.6888	25.3864
	1.58953	0.285025	P78371	P78371	T-complex protein 1 subunit beta	CCT2	18	18	18	51.4	51.4	51.4	57.488	0	87.573	1238700000	75	26.2512	26.5461	26.0648	26.4349	26.0791	26.4799	26.5688	26.5585	26.7112	26.4829
	1.58929	0.724981	Q3ZCM7	Q3ZCM7	Tubulin beta-8 chain	TUBB8	13	3	3	27.5	9.7	9.7	49.775	0	75.937	283250000	20	23.5059	23.169	23.6001	24.5987	23.5796	24.5404	24.4385	24.7525	24.1041	24.2428
	1.58191	-0.68807	Q14331	Q14331	Protein FRG1	FRG1	8	8	8	28.7	28.7	28.7	29.172	0	50.787	327950000	27	24.9228	25.4949	24.842	24.5436	25.092	24.5037	24.3778	23.9895	24.8596	23.7244
	1.58089	-0.50104	Q9UJU6	Q9UJU6	Drebrin-like protein	DBNL	16	16	16	45.8	45.8	45.8	48.207	0	170.06	1376200000	92	26.9041	27.168	26.5627	26.4582	27.3407	26.614	26.2674	26.2883	26.4995	26.2593
	1.57954	-0.739054	Q15075	Q15075	Early endosome antigen 1	EEA1	11	11	11	9.6	9.6	9.6	162.46	0	48.707	364930000	23	24.6263	24.7302	24.0922	25.7386	24.6934	24.0393	24.0241	24.2141	24.0167	23.8913
	1.57802	0.291486	Q13283	Q13283	Ras GTPase-activating protein-binding protein 1	G3BP1	15	15	14	48.1	48.1	45.5	52.164	0	116.83	3690300000	129	27.8272	27.4749	28.0329	27.6915	27.5048	28.0632	28.0469	27.9144	27.9637	28.0004
	1.57685	-2.79935	Q14764	Q14764	Major vault protein	MVP	12	12	12	18.6	18.6	18.6	99.326	0	35.195	284420000	13	22.2785	21.9888	20.6418	26.7125	23.0029	20.1685	20.163	19.9569	19.7318	20.6075
	1.57338	0.359349	Q14694	Q14694	Ubiquitin carboxyl-terminal hydrolase 10	USP10	22	22	22	48.2	48.2	48.2	87.133	0	181.59	1364400000	96	26.318	26.7966	26.5438	26.3734	26.0688	26.8954	26.8511	26.6532	26.6428	26.8547
	1.56032	-0.358357	P31946	P31946	14-3-3 protein beta/alpha;14-3-3 protein beta/alpha, N-terminally processed	YWHAB	16	11	9	60.6	47.2	40.7	28.082	0	214.89	1987300000	65	27.1207	27.6531	27.0146	27.4471	27.2069	27.1393	26.8385	26.8708	27.0232	26.7789
	1.55975	0.254396	P62829	P62829	60S ribosomal protein L23	RPL23	8	8	8	47.9	47.9	47.9	14.865	0	63.501	1845900000	73	26.9773	27.0138	27.1546	27.0584	26.6241	27.1721	27.3246	27.1947	27.2297	27.1791
	1.55822	0.641608	P61353	P61353	60S ribosomal protein L27	RPL27	11	11	11	54.4	54.4	54.4	15.798	0	84.686	9094900000	107	29.3589	28.1857	29.4065	28.9634	28.6331	29.5775	29.6126	29.3029	29.7015	29.5613
	1.55735	-0.415363	P27348	P27348	14-3-3 protein theta	YWHAQ	18	14	14	66.5	58.8	58.8	27.764	0	104.09	2719800000	81	27.9012	28.2814	27.6379	27.5524	27.8729	27.5066	27.6647	27.207	27.5416	27.2491
	1.55599	-0.524055	Q96JC9;Q96CJ1	Q96JC9	ELL-associated factor 1	EAF1	6	6	6	34.3	34.3	34.3	29.042	0	38.882	2193300000	41	27.6262	27.937	27.923	27.0419	27.1508	27.1827	26.9006	26.9408	26.9663	27.0681
	1.5549	1.34141	Q9NUM4	Q9NUM4	Transmembrane protein 106B	TMEM106B	6	6	6	23.7	23.7	23.7	31.127	0	24.419	167450000	14	21.7773	21.4505	23.0762	23.6715	22.1832	23.0918	23.8208	24.2723	23.1788	24.502
	1.55481	0.699649	O75976	O75976	Carboxypeptidase D	CPD	20	20	20	18.3	18.3	18.3	152.93	0	79.727	1063200000	87	25.8896	25.2182	25.889	26.2229	25.4281	26.1328	26.8736	26.1619	26.0699	26.9079
	1.55037	-0.243061	P23284	P23284	Peptidyl-prolyl cis-trans isomerase B	PPIB	10	10	10	47.7	47.7	47.7	23.742	0	21.392	1258100000	44	26.6207	26.3817	26.5988	26.6883	26.3918	26.4214	26.4535	26.2696	26.0957	26.2257
	1.53539	-0.942937	P11279	P11279	Lysosome-associated membrane glycoprotein 1	LAMP1	5	5	5	13.2	13.2	13.2	44.882	0	20.449	1620700000	25	26.8265	28.2327	26.857	26.7174	27.4125	25.8114	26.0889	26.541	26.9688	25.9212
	1.5351	-0.426849	Q99733	Q99733	Nucleosome assembly protein 1-like 4	NAP1L4	10	10	8	29.6	29.6	26.9	42.823	0	63.217	506380000	51	25.3982	25.7583	24.9871	25.155	25.5721	25.2217	24.8938	24.7864	25.0337	24.8009
	1.5302	0.289011	Q92879;O95319	Q92879	CUGBP Elav-like family member 1	CELF1	7	7	7	15.4	15.4	15.4	52.063	0	43.142	669640000	39	25.5938	25.2831	25.518	25.4444	25.2793	25.7449	25.7536	25.394	25.7227	25.9485
	1.51999	0.61403	P31943	P31943	Heterogeneous nuclear ribonucleoprotein H;Heterogeneous nuclear ribonucleoprotein H, N-terminally processed	HNRNPH1	19	19	12	50.8	50.8	36.1	49.229	0	323.31	10218000000	281	29.5012	28.4405	29.2743	29.2983	28.4563	29.5812	29.5352	29.6219	29.4829	29.8197
	1.51916	0.305958	P55011	P55011	Solute carrier family 12 member 2	SLC12A2	9	9	9	12.4	12.4	12.4	131.45	0	119.96	1237100000	73	26.3335	25.9994	26.4007	26.099	26.5443	26.6197	26.6316	26.4596	26.7607	26.4352
	1.5094	0.338976	P49411	P49411	Elongation factor Tu, mitochondrial	TUFM	17	17	17	38.7	38.7	38.7	49.874	0	100.14	2295800000	94	27.4586	27.2803	27.2173	26.9474	26.9982	27.2188	27.6831	27.4233	27.5779	27.6935
	1.49842	-2.23086	P00491	P00491	Purine nucleoside phosphorylase	PNP	8	8	8	42.2	42.2	42.2	32.118	0	25.436	188290000	13	22.1245	22.5818	21.1312	26.0855	23.8265	20.8647	20.5409	21.1651	20.9708	21.0536
	1.492	0.790328	Q13126	Q13126	S-methyl-5-thioadenosine phosphorylase	MTAP	9	9	9	47.7	47.7	47.7	31.236	0	39.27	429880000	34	24.6027	23.5043	24.7054	24.783	23.6747	24.8413	25.5101	24.769	24.9319	25.1695
	1.49014	0.848846	P48960	P48960	CD97 antigen;CD97 antigen subunit alpha;CD97 antigen subunit beta	CD97	17	17	15	26.9	26.9	23.8	91.868	0	244.85	3458200000	164	27.2963	26.5201	27.16	28.0986	26.9589	27.5914	27.8421	28.127	27.9302	28.7875
	1.48238	-0.385848	P62306	P62306	Small nuclear ribonucleoprotein F	SNRPF	3	3	3	48.8	48.8	48.8	9.7251	0	22.089	240090000	24	24.3596	24.4135	23.9782	24.6357	23.9986	23.8689	23.921	23.9747	23.6049	24.0869
	1.47717	0.445208	P11586	P11586	C-1-tetrahydrofolate synthase, cytoplasmic;Methylenetetrahydrofolate dehydrogenase;Methenyltetrahydrofolate cyclohydrolase;Formyltetrahydrofolate synthetase;C-1-tetrahydrofolate synthase, cytoplasmic, N-terminally processed	MTHFD1	11	11	11	14	14	14	101.53	0	30.61	352640000	39	24.0565	24.0521	24.0606	24.84	24.1286	24.702	24.8959	24.7251	24.3991	24.6417
	1.47343	-0.927679	O75934	O75934	Pre-mRNA-splicing factor SPF27	BCAS2	2	2	2	18.2	18.2	18.2	26.131	0	6.7968	77974000	14	22.9114	22.8954	22.782	21.9903	23.3088	22.5444	21.9531	22.3287	21.4893	20.9339
	1.46989	-0.512749	Q5C9Z4	Q5C9Z4	Nucleolar MIF4G domain-containing protein 1	NOM1	8	8	8	11.5	11.5	11.5	96.256	0	61.22	547790000	36	25.8896	26.1333	25.576	25.1271	25.8605	24.934	25.4787	25.1637	25.4006	25.0457
	1.45964	0.368602	P30044	P30044	Peroxiredoxin-5, mitochondrial	PRDX5	12	12	12	57	57	57	22.086	0	46.269	1080400000	73	26.344	25.5943	26.041	25.7608	25.9936	26.3451	26.2264	26.5118	26.1115	26.3819
	1.45841	0.717448	Q15185	Q15185	Prostaglandin E synthase 3	PTGES3	7	7	7	38.8	38.8	38.8	18.697	0	83.514	8129100000	72	29.1163	27.8379	29.3506	29.0795	28.6113	29.8199	29.4235	29.5189	29.2839	29.5365
	1.45793	-0.53647	Q8WUQ7	Q8WUQ7	Cactin	CACTIN	14	14	14	24	24	24	88.701	0	75.909	1037400000	58	26.5317	26.6316	26.547	26.3193	26.0465	25.8054	26.5682	25.8596	25.5039	25.6565
	1.45393	0.52833	Q9BVI4	Q9BVI4	Nucleolar complex protein 4 homolog	NOC4L	5	5	5	13.4	13.4	13.4	58.467	0	6.728	93747000	14	22.0177	22.2793	23.1697	22.1309	22.3431	22.8948	23.083	22.8227	22.9389	22.8431
	1.45293	-0.409297	Q9NXR1;Q9GZM8	Q9NXR1	Nuclear distribution protein nudE homolog 1	NDE1	9	9	9	34.6	34.6	34.6	37.72	0	28.783	274780000	39	24.5959	24.9576	24.3541	24.1359	24.9208	24.2169	24.2491	24.2235	24.1264	24.1021
	1.44984	0.646339	Q07021	Q07021	Complement component 1 Q subcomponent-binding protein, mitochondrial	C1QBP	8	8	8	42.9	42.9	42.9	31.362	0	180.81	1051400000	114	25.0888	25.2349	26.1515	26.1916	25.5296	26.6505	25.9869	26.2252	26.4199	26.1455
	1.44616	1.32001	Q92576	Q92576	PHD finger protein 3	PHF3	11	11	11	8.4	8.4	8.4	229.48	0	21.106	251720000	17	24.2914	22.0682	24.1685	22.5344	21.9846	24.4466	24.6107	23.8396	24.3989	24.3514
	1.44056	-0.329367	O75554	O75554	WW domain-binding protein 4	WBP4	8	8	8	26.1	26.1	26.1	42.506	0	25.801	264680000	46	24.1604	24.5902	24.4911	24.4571	24.4514	24.0002	24.3157	23.7264	24.3027	24.1585
	1.4314	0.379238	Q13443	Q13443	Disintegrin and metalloproteinase domain-containing protein 9	ADAM9	15	15	15	25.4	25.4	25.4	90.555	0	42.697	767180000	49	25.3152	26.0255	25.6667	25.3247	25.8927	25.9561	26.1608	25.9298	26.1091	25.9653
	1.42885	0.994364	P20645	P20645	Cation-dependent mannose-6-phosphate receptor	M6PR	7	7	7	28.9	28.9	28.9	30.993	0	89.894	799540000	35	24.6006	24.581	25.0613	26.21	24.2776	25.1863	25.8866	26.2949	25.9841	26.3505
	1.42668	0.607825	Q5T280	Q5T280	Putative methyltransferase C9orf114	C9orf114	3	3	3	11.4	11.4	11.4	42.008	0	19.779	150190000	18	22.6462	23.9174	23.1142	22.7162	22.9031	23.7252	23.3923	23.8219	23.5692	23.8277
	1.42576	0.379045	Q66PJ3	Q66PJ3	ADP-ribosylation factor-like protein 6-interacting protein 4	ARL6IP4	8	8	8	33.8	33.8	33.8	26.374	0	100.35	1016800000	41	25.9847	25.3208	26.1917	25.8838	26.0531	26.2782	26.2526	26.2044	26.2389	26.3552
	1.42357	-0.44894	P61981	P61981	14-3-3 protein gamma;14-3-3 protein gamma, N-terminally processed	YWHAG	11	6	6	45.7	29.6	29.6	28.302	0	63.519	1493200000	37	26.8434	27.4285	26.5633	26.7096	27.0941	26.5564	26.3939	26.5549	26.7313	26.1577
	1.42334	0.460248	Q86UP2	Q86UP2	Kinectin	KTN1	11	11	11	11.3	11.3	11.3	156.27	0	30.523	312770000	29	23.7481	24.5963	24.2851	24.3975	23.7152	24.4272	24.6993	24.7231	24.5696	24.6241
	1.42001	0.717131	P07437;A6NNZ2;CON__ENSEMBL:ENSBTAP00000025008;Q9H4B7	P07437	Tubulin beta chain	TUBB	26	6	5	64.2	20.3	16.9	49.67	0	100.11	4097600000	134	27.9946	26.8995	28.1986	28.0544	27.0117	28.3453	28.6085	28.1372	28.3754	28.2782
	1.41665	0.673873	Q8NFZ8	Q8NFZ8	Cell adhesion molecule 4	CADM4	14	14	14	41.2	41.2	41.2	42.785	0	293.27	2805000000	101	27.3053	26.4181	27.3137	27.5715	26.8644	27.1756	27.7561	27.7891	27.8086	28.313
	1.41507	1.24184	P55209	P55209	Nucleosome assembly protein 1-like 1	NAP1L1	9	7	7	28.1	25.6	25.6	45.374	0	63.24	433040000	37	22.8623	23.3692	25.0556	24.8767	22.7775	25.0302	25.3608	24.7548	25.0572	24.9477
	1.3883	-0.275327	P55884	P55884	Eukaryotic translation initiation factor 3 subunit B	EIF3B	12	12	12	23.6	23.6	23.6	92.48	0	59.23	591860000	51	25.4601	25.7801	25.3902	25.4188	25.6697	25.1762	25.5526	25.3168	25.2417	25.0551
	1.3879	0.647779	P12277	P12277	Creatine kinase B-type	CKB	9	9	9	30.4	30.4	30.4	42.644	0	41.828	758820000	64	25.9121	24.4863	25.7493	25.3973	25.0341	25.7691	26.1196	26.1312	25.9108	25.8873
	1.38552	0.573037	O43399	O43399	Tumor protein D54	TPD52L2	16	16	16	80.1	80.1	80.1	22.237	0	183.55	1875800000	108	26.936	25.8561	27.2245	26.6429	26.6925	27.4505	27.1386	27.1655	27.3003	27.1623
	1.38204	-0.325237	Q96F63	Q96F63	Coiled-coil domain-containing protein 97	CCDC97	3	3	3	12.5	12.5	12.5	38.946	0	11.301	86936000	10	23.0456	23.0821	22.855	23.4262	23.4711	22.9604	22.6331	22.9951	22.8243	22.841
	1.37965	1.08851	Q01831	Q01831	DNA repair protein complementing XP-C cells	XPC	9	9	9	14	14	14	105.95	0	73.675	383140000	29	23.2067	24.4847	24.6432	24.8264	22.6356	25.1481	25.1037	25.2842	24.6525	25.0505
	1.37566	-0.449075	Q9HCY8	Q9HCY8	Protein S100-A14	S100A14	11	11	11	95.2	95.2	95.2	11.662	0	160.09	3131500000	66	27.7761	27.9066	27.4821	28.2055	27.8721	27.6816	27.1396	27.6594	26.9706	27.5458
	1.36388	0.518195	O60506	O60506	Heterogeneous nuclear ribonucleoprotein Q	SYNCRIP	36	36	29	59.2	59.2	51.2	69.602	0	323.31	14245000000	390	30.0213	29.0831	29.928	29.9147	29.1856	30.3346	30.0634	30.0121	29.9935	30.3201
	1.36156	-0.799228	P30085	P30085	UMP-CMP kinase	CMPK1	10	10	10	58.7	58.7	58.7	22.222	0	29.907	394940000	35	24.0884	24.6645	24.2154	25.9	24.6548	24.2259	23.8855	23.9537	23.6667	23.7952
	1.36141	-0.668242	P22061	P22061	Protein-L-isoaspartate(D-aspartate) O-methyltransferase	PCMT1	3	3	3	26.4	26.4	26.4	24.636	0	27.284	49988000	8	21.955	22.5077	21.6492	23.242	22.5095	21.5142	21.67	21.8574	21.7799	21.7008
	1.34598	0.358459	Q01844	Q01844	RNA-binding protein EWS	EWSR1	10	10	10	17.1	17.1	17.1	68.477	0	197.33	12955000000	153	29.7086	29.2064	29.933	29.4968	29.4264	30.1616	29.8223	29.9578	29.978	29.6438
	1.33911	1.6021	P33527	P33527	Multidrug resistance-associated protein 1	ABCC1	8	8	8	8.6	8.6	8.6	171.59	0	22.402	674450000	15	24.9419	22.3945	24.5997	25.3197	22.4861	25.1784	26.3568	25.2502	24.9999	25.967
	1.33819	0.630999	O43678	O43678	NADH dehydrogenase [ubiquinone] 1 alpha subcomplex subunit 2	NDUFA2	3	3	3	32.3	32.3	32.3	10.921	0	14.831	127590000	17	23.3105	22.2393	23.1295	22.4431	22.5319	23.5536	23.5656	23.5133	22.689	23.4879
	1.33718	0.41464	Q9Y4Y9	Q9Y4Y9	U6 snRNA-associated Sm-like protein LSm5	LSM5	3	3	3	54.9	54.9	54.9	9.9374	0	21.168	200540000	25	22.9024	23.8409	23.5829	23.6424	23.5054	24.0498	23.7143	24.1162	23.8848	23.7821
	1.33665	0.418637	Q96B36	Q96B36	Proline-rich AKT1 substrate 1	AKT1S1	4	4	4	20.7	20.7	20.7	27.383	0	30.074	272940000	23	24.4031	23.9058	24.4933	23.9646	23.7136	24.6706	24.3482	24.7199	24.5981	24.2368
	1.33374	1.38024	Q53EL6	Q53EL6	Programmed cell death protein 4	PDCD4	8	8	8	23.5	23.5	23.5	51.735	0	23.249	210490000	11	21.9644	22.3223	23.8761	23.9716	20.9098	24.0848	24.0211	24.0338	23.893	23.9128
	1.3299	-0.786569	P35268	P35268	60S ribosomal protein L22	RPL22	6	6	6	60.9	60.9	60.9	14.787	0	20.481	2106000000	28	27.3703	28.6951	26.9101	27.1882	27.6193	26.7846	26.8641	27.0886	26.833	26.2798
	1.32611	-0.447148	Q9Y230	Q9Y230	RuvB-like 2	RUVBL2	12	12	12	29.2	29.2	29.2	51.156	0	33.683	537470000	39	25.4015	25.8495	25.0568	25.805	25.0767	24.7724	25.0976	24.9921	25.2484	24.8432
	1.32479	-0.317256	Q7KZF4	Q7KZF4	Staphylococcal nuclease domain-containing protein 1	SND1	25	25	25	41.1	41.1	41.1	102	0	156.95	1910300000	102	27.1586	27.6095	26.7897	27.2398	27.294	26.9216	26.8912	26.8082	27.0065	26.8777
	1.32264	-0.556588	Q9Y4P3	Q9Y4P3	Transducin beta-like protein 2	TBL2	8	8	8	22.1	22.1	22.1	49.797	0	41.697	444020000	22	25.5029	25.9343	25.0887	24.8261	25.6032	25.0391	25.1029	24.9885	24.3866	24.6552
	1.3191	0.422903	P30040	P30040	Endoplasmic reticulum resident protein 29	ERP29	10	10	10	43.7	43.7	43.7	28.993	0	27.363	641020000	48	24.9887	24.7287	25.4362	25.6077	25.2734	25.7847	25.6648	25.7797	25.2895	25.6305
	1.31777	0.348378	Q13501	Q13501	Sequestosome-1	SQSTM1	9	9	9	31.6	31.6	31.6	47.687	0	76.097	454170000	55	25.0414	24.8666	25.2274	24.36	24.807	25.1438	25.3086	25.1622	25.2845	25.1453
	1.29629	-0.971399	O96005	O96005	Cleft lip and palate transmembrane protein 1	CLPTM1	4	4	4	6.4	6.4	6.4	76.096	0	7.9416	86687000	5	22.9409	22.8759	22.6895	22.9013	23.7124	20.7337	22.3335	21.8079	22.3475	23.0404
	1.29477	0.802827	Q14103	Q14103	Heterogeneous nuclear ribonucleoprotein D0	HNRNPD	28	28	26	48.5	48.5	47.9	38.434	0	323.31	73111000000	542	31.633	30.9242	32.208	32.704	31.2083	32.8108	32.0634	32.6736	32.4836	32.6601
	1.29386	1.22948	P11117	P11117	Lysosomal acid phosphatase	ACP2	8	8	8	21.5	21.5	21.5	48.344	0	18.184	235210000	20	23.0487	21.6539	23.5083	24.6109	22.3243	23.854	23.9783	24.5127	24.1444	24.8041
	1.28869	1.12142	Q16576	Q16576	Histone-binding protein RBBP7	RBBP7	8	8	3	21.9	21.9	16.2	47.82	0	25.929	249670000	20	23.8403	22.1518	24.0507	23.9654	21.8437	24.117	24.4314	24.1964	24.1517	24.5626
	1.28863	-0.391075	P29692	P29692	Elongation factor 1-delta	EEF1D	12	12	11	55.2	55.2	51.2	31.121	0	126.14	3383000000	83	28.254	28.4041	27.8569	27.5814	28.3688	27.9132	27.611	27.6686	27.7305	27.5865
	1.28302	-0.282998	Q99439	Q99439	Calponin-2	CNN2	10	9	9	47.6	47.6	47.6	33.697	0	94.323	324220000	37	24.9027	24.2954	24.8214	24.4447	24.6276	24.2975	24.4849	24.4076	24.1899	24.2968
	1.2809	0.436172	O15031	O15031	Plexin-B2	PLXNB2	16	16	16	11.5	11.5	11.5	205.12	0	40.39	583710000	43	25.397	24.5756	24.9464	25.1871	25.2026	25.0575	25.8472	25.5094	25.4444	25.6312
	1.27751	-0.205436	O00571;O15523;Q9NQI0	O00571;O15523	ATP-dependent RNA helicase DDX3X;ATP-dependent RNA helicase DDX3Y	DDX3X;DDX3Y	37	37	36	56.3	56.3	56.3	73.243	0	186.08	4605600000	190	28.413	28.7074	28.1766	28.3771	28.4706	28.2993	28.2549	28.2419	28.1978	28.1237
	1.27107	1.08039	P25440	P25440	Bromodomain-containing protein 2	BRD2	11	11	10	23.2	23.2	21.6	88.06	0	40.959	438460000	27	24.1206	22.5634	24.3197	24.9999	24.2364	24.3672	25.6775	24.8905	24.9662	25.7406
	1.2643	0.340971	Q8N6N3	Q8N6N3	UPF0690 protein C1orf52	C1orf52	8	8	8	48.4	48.4	48.4	20.599	0	89.387	660760000	49	25.239	24.9112	25.6169	25.559	25.3787	25.8701	25.6946	25.5902	25.8377	25.417
	1.26394	-0.652307	P04040	P04040	Catalase	CAT	6	6	6	16.3	16.3	16.3	59.755	0	48.424	302320000	26	24.5776	24.4221	23.8077	25.1675	24.5488	23.5943	23.9994	24.223	23.2325	24.213
	1.25588	0.816096	Q13526;O15428	Q13526	Peptidyl-prolyl cis-trans isomerase NIMA-interacting 1	PIN1	10	10	10	72.4	72.4	72.4	18.243	0	111.44	1144500000	99	24.8622	24.5136	25.9028	26.399	25.2924	26.5305	26.1725	26.1891	25.779	26.3795
	1.25455	0.505359	P52565	P52565	Rho GDP-dissociation inhibitor 1	ARHGDIA	7	7	7	62.3	62.3	62.3	23.207	0	72.016	1138200000	63	26.0671	25.5672	26.3743	26.2438	25.1715	26.3976	26.3715	26.4683	26.3645	26.3488
	1.25065	0.600052	O00299	O00299	Chloride intracellular channel protein 1	CLIC1	15	15	15	64.7	64.7	64.7	26.922	0	170.18	2748700000	141	27.105	26.3927	27.4806	27.8648	26.8093	27.6628	28.0567	27.6329	27.615	27.6854
	1.24792	-0.485859	Q14151	Q14151	Scaffold attachment factor B2	SAFB2	22	6	6	27.9	8.7	8.7	107.47	0	31.895	188020000	26	24.0979	24.3031	23.9638	23.4239	24.4764	23.6663	23.6467	23.692	23.7516	23.0792
	1.24535	0.39753	O95239;Q2VIQ3	O95239	Chromosome-associated kinesin KIF4A	KIF4A	6	6	6	5.8	5.8	5.8	139.88	0	18.445	99390000	16	22.7671	22.4106	22.9225	22.1097	22.7062	23.1047	22.9687	23.0739	23.1748	22.5817
	1.24524	0.670612	Q96QD8	Q96QD8	Sodium-coupled neutral amino acid transporter 2	SLC38A2	3	3	3	9.3	9.3	9.3	56.025	0	55.621	469260000	30	24.673	23.6423	24.5913	25.1004	24.2692	25.6155	25.1404	25.4046	24.8267	24.642
	1.2445	-0.346077	P00568;Q9Y6K8	P00568	Adenylate kinase isoenzyme 1	AK1	9	9	9	49.5	49.5	49.5	21.635	0	17.222	378200000	23	24.9935	25.1412	24.7877	24.6555	24.4241	24.2739	24.681	24.5127	24.5968	24.2072
	1.24225	-0.445187	P47914	P47914	60S ribosomal protein L29	RPL29	7	7	7	30.2	30.2	30.2	17.752	0	24.486	20798000000	89	30.6705	31.41	31.0892	30.2784	30.9158	30.6042	30.2945	30.3824	30.5342	30.3228
	1.23932	0.586505	Q9H5V9	Q9H5V9	UPF0428 protein CXorf56	CXorf56	3	3	3	16.7	16.7	16.7	25.624	0	8.9089	134460000	16	23.3506	23.3661	23.3761	22.0263	23.0589	23.4262	23.6168	23.7247	23.7213	23.6214
	1.2382	-0.24193	O75367	O75367	Core histone macro-H2A.1	H2AFY	8	8	7	35.2	35.2	30.6	39.183	0	48.23	474710000	36	25.1692	25.3093	24.9207	24.967	24.9367	24.9574	24.9442	24.8872	24.7675	24.5371
	1.23747	-0.228687	Q14677	Q14677	Clathrin interactor 1	CLINT1	4	4	4	9.1	9.1	9.1	68.259	0	11.894	174510000	13	23.6065	24.0616	23.874	23.6711	24.0271	23.726	23.539	23.7401	23.5103	23.5815
	1.23638	-0.723257	Q9H444	Q9H444	Charged multivesicular body protein 4b	CHMP4B	6	6	6	29	29	29	24.95	0	33.003	492000000	25	24.5199	25.544	24.7022	26.0449	25.4642	25.1294	24.2137	24.45	24.605	24.2609
	1.23466	0.31117	P26599	P26599	Polypyrimidine tract-binding protein 1	PTBP1	21	21	19	55.3	55.3	51.7	59.632	0	191.23	5345200000	240	28.6786	28.2605	28.2615	28.3713	27.963	28.3274	28.6324	28.5886	28.7729	28.7693
	1.23121	0.673106	P37235;P84074;P61601	P37235;P84074	Hippocalcin-like protein 1;Neuron-specific calcium-binding protein hippocalcin	HPCAL1;HPCA	6	6	6	33.2	33.2	33.2	22.313	0	15.707	311320000	27	24.1334	22.8369	24.3768	24.2399	24.4852	24.8957	24.5721	24.7019	24.6347	24.6333
	1.22993	-0.306917	P22392;O60361	P22392;O60361	Nucleoside diphosphate kinase B;Putative nucleoside diphosphate kinase	NME2;NME2P1	8	8	4	61.8	61.8	31.6	17.298	0	57.452	3500300000	78	27.9489	28.0085	27.925	28.2055	27.8503	27.8217	28.002	27.4109	27.3583	27.8107
	1.22856	0.560513	Q9UK58	Q9UK58	Cyclin-L1	CCNL1	13	13	13	34.4	34.4	34.4	59.633	0	173.92	427040000	47	24.6843	24.0949	24.5507	24.8027	24.3037	24.2677	25.5771	25.1301	24.9592	25.3047
	1.22685	0.661774	O14737	O14737	Programmed cell death protein 5	PDCD5	7	7	7	56	56	56	14.285	0	32.11	440280000	47	25.0018	23.5283	24.9246	24.9856	24.4868	25.3886	24.9246	25.55	25.2767	25.096
	1.22582	0.265063	Q12905	Q12905	Interleukin enhancer-binding factor 2	ILF2	14	14	14	62.6	62.6	62.6	43.062	0	60.418	865820000	79	25.4356	25.5716	25.7907	25.7659	25.6684	25.9898	26.2015	25.6894	26.0055	25.6714
	1.22358	0.495487	Q8TED0	Q8TED0	U3 small nucleolar RNA-associated protein 15 homolog	UTP15	6	6	6	16.2	16.2	16.2	58.414	0	17.717	195920000	15	23.4709	23.2209	23.9045	23.8962	22.781	24.0549	24.0771	23.6673	24.0378	23.9137
	1.22261	1.29448	Q01813	Q01813	ATP-dependent 6-phosphofructokinase, platelet type	PFKP	9	9	8	13	13	10.6	85.595	0	18.895	214180000	18	23.9641	22.1709	21.3923	24.3294	21.965	23.9924	24.4622	23.9146	23.8708	24.054
	1.22196	-0.869851	P48651	P48651	Phosphatidylserine synthase 1	PTDSS1	2	2	2	5.7	5.7	5.7	55.527	0	5.6503	19464000	8	22.72	22.4764	20.4899	21.4895	21.8709	20.869	21.0253	20.9118	20.8387	21.0528
	1.21595	-0.536576	P60953;P17081;Q9H4E5	P60953	Cell division control protein 42 homolog	CDC42	7	7	6	44	44	38.2	21.258	0	26.15	745410000	37	26.1821	26.6682	25.2821	25.7405	26.3113	25.3612	25.4183	25.6423	25.6079	25.4715
	1.21539	0.496817	Q08945	Q08945	FACT complex subunit SSRP1	SSRP1	33	33	33	48.9	48.9	48.9	81.074	0	323.31	7510900000	286	28.8246	28.4712	28.7012	29.1326	28.253	28.7615	29.5506	29.1648	28.8247	29.5651
	1.2122	0.665985	Q86SQ0	Q86SQ0	Pleckstrin homology-like domain family B member 2	PHLDB2	4	4	4	3.7	3.7	3.7	142.16	0	13.449	131460000	19	23.3395	23.0552	22.923	22.6777	21.5839	23.4551	23.4018	23.5018	23.3119	23.2386
	1.21142	0.38479	Q13310;P0CB38	Q13310	Polyadenylate-binding protein 4	PABPC4	24	14	13	39.1	22.7	21.3	70.782	0	45.063	1538200000	53	26.8834	26.2839	26.8018	26.5546	25.9838	26.8824	26.9507	26.7768	26.7448	27.0767
	1.2094	-0.398252	Q9NWH9	Q9NWH9	SAFB-like transcription modulator	SLTM	32	32	32	29.2	29.2	29.2	117.15	0	323.31	11678000000	230	29.9635	30.181	30.1153	29.3147	30.3241	29.4867	29.6562	29.5129	29.7481	29.5035
	1.20745	0.672127	O43164	O43164	E3 ubiquitin-protein ligase Praja-2	PJA2	4	4	4	8.8	8.8	8.8	78.213	0	25.989	119150000	11	22.8454	22.5288	23.124	22.7384	21.5264	23.6958	23.1307	22.9433	23.4087	22.945
	1.20442	-0.380289	Q99878;Q96KK5;Q9BTM1;Q16777;Q6FI13;P20671;P0C0S8	Q99878;Q96KK5;Q9BTM1;Q16777;Q6FI13;P20671;P0C0S8	Histone H2A type 1-J;Histone H2A type 1-H;Histone H2A.J;Histone H2A type 2-C;Histone H2A type 2-A;Histone H2A type 1-D;Histone H2A type 1	HIST1H2AJ;HIST1H2AH;H2AFJ;HIST2H2AC;HIST2H2AA3;HIST1H2AD;HIST1H2AG	6	6	2	35.9	35.9	14.1	13.936	0	67.116	9857300000	101	29.8027	29.6692	29.7905	29.5818	29.2408	29.2402	29.6449	29.4024	29.1017	28.7944
	1.20336	0.264234	Q12874	Q12874	Splicing factor 3A subunit 3	SF3A3	10	10	10	23.4	23.4	23.4	58.848	0	48.826	643480000	40	25.5032	25.0618	25.4738	25.1292	25.4503	25.6204	25.7159	25.2964	25.7262	25.5806
	1.2029	0.287922	O00425;Q9NZI8	O00425	Insulin-like growth factor 2 mRNA-binding protein 3	IGF2BP3	19	19	18	39.9	39.9	37.7	63.704	0	125.05	7640700000	139	29.3366	29.3847	29.0603	28.9494	28.6785	29.2886	29.4113	29.3077	29.4087	29.4329
	1.20191	0.927662	P18859	P18859	ATP synthase-coupling factor 6, mitochondrial	ATP5J	2	2	2	34.3	34.3	34.3	12.587	0	23.747	91924000	11	23.1311	21.9181	21.0458	23.1396	22.1201	23.3624	22.5602	23.2008	23.4589	23.4109
	1.20115	-0.692871	P25788	P25788	Proteasome subunit alpha type-3	PSMA3	7	7	7	36.5	36.5	36.5	28.433	0	75.476	486920000	24	24.9049	25.1987	24.3865	26.2328	24.7824	24.3129	24.5623	24.6248	24.3028	24.2381
	1.19713	0.875996	Q9UHX3	Q9UHX3	EGF-like module-containing mucin-like hormone receptor-like 2	EMR2	6	4	4	13.7	9.4	9.4	90.471	0	19.32	68339000	19	21.928	22.417	20.4961	22.4434	21.6033	22.0506	22.5583	22.7281	22.6558	23.2751
	1.19515	0.745555	P06756	P06756	Integrin alpha-V;Integrin alpha-V heavy chain;Integrin alpha-V light chain	ITGAV	29	29	29	36.3	36.3	36.3	116.04	0	156.45	1690800000	102	26.4145	25.7854	26.5469	27.1418	25.6856	26.6259	27.4572	27.0067	26.5455	27.6666
	1.19481	-0.263866	P62269	P62269	40S ribosomal protein S18	RPS18	11	11	11	50	50	50	17.718	0	35.967	1553800000	68	26.9688	27.1045	26.9861	27.013	27.541	26.9335	26.7918	26.9263	26.6565	26.9861
	1.19091	0.708145	P62857	P62857	40S ribosomal protein S28	RPS28	8	8	8	72.5	72.5	72.5	7.8409	0	101.07	3154800000	100	27.2229	26.1757	27.5015	27.8056	27.5857	28.3623	27.3585	28.0053	28.0298	28.0761
	1.19088	0.601254	Q9P015	Q9P015	39S ribosomal protein L15, mitochondrial	MRPL15	7	7	7	32.4	32.4	32.4	33.419	0	17.948	214640000	23	23.6136	24.4791	23.2237	23.136	24.1878	24.4668	24.015	24.2018	24.477	24.4859
	1.18996	0.390835	O14979	O14979	Heterogeneous nuclear ribonucleoprotein D-like	HNRNPDL	21	19	19	36.2	35.7	35.7	46.437	0	154.08	17087000000	224	30.1577	29.7109	30.4005	30.0818	29.475	30.5723	30.1099	30.2746	30.3958	30.4275
	1.18939	0.206108	Q9Y4W2	Q9Y4W2	Ribosomal biogenesis protein LAS1L	LAS1L	6	6	6	11.3	11.3	11.3	83.064	0	33.034	95502000	14	22.8786	22.6226	22.5736	22.5918	22.7818	22.9074	22.9221	22.7742	23.1549	22.7203
	1.18865	-0.517752	P61956;Q6EEV6;P55854	P61956	Small ubiquitin-related modifier 2	SUMO2	5	5	5	33.7	33.7	33.7	10.871	0	94.537	10460000000	72	29.7137	30.4867	29.7363	29.4101	30.1205	29.4503	28.8149	29.5642	29.7202	29.329
	1.18249	3.93006	Q9GZP8	Q9GZP8	Immortalization up-regulated protein	IMUP	3	3	3	34	34	34	10.897	0	97.445	6114300000	126	21.1103	21.9006	28.3884	29.3644	21.2958	28.654	28.8006	28.5013	27.8428	27.9111
	1.18236	0.842599	Q9H2M9	Q9H2M9	Rab3 GTPase-activating protein non-catalytic subunit	RAB3GAP2	2	2	2	1.7	1.7	1.7	155.98	0.00098361	2.5473	591410000	14	24.8125	24.3625	25.5137	25.4554	23.3952	25.584	25.3951	25.5942	25.4561	25.723
	1.18104	0.668542	P35052	P35052	Glypican-1;Secreted glypican-1	GPC1	8	8	8	15.9	15.9	15.9	61.68	0	25.008	541310000	31	25.2227	24.3153	24.9481	25.2703	23.6894	25.1217	25.4296	25.5579	25.4847	25.1947
	1.17193	0.953793	P18084	P18084	Integrin beta-5	ITGB5	10	10	10	18.8	18.8	18.8	88.053	0	27.459	214820000	26	23.8033	22.6809	23.8283	23.8633	21.8661	23.8052	24.6855	23.9123	23.7848	24.6231
	1.17126	0.755487	P33993	P33993	DNA replication licensing factor MCM7	MCM7	7	7	7	13.1	13.1	13.1	81.307	0	14.839	129570000	21	22.7944	23.0639	23.2412	23.08	21.4233	23.1091	23.8922	23.594	23.4674	23.3176
	1.16952	0.698446	P36551	P36551	Oxygen-dependent coproporphyrinogen-III oxidase, mitochondrial	CPOX	11	11	11	32.6	32.6	32.6	50.151	0	61.433	566760000	40	25.2913	24.7149	25.295	24.9388	23.8096	25.8107	26.004	24.9401	25.3305	25.4566
	1.1693	0.8959	Q641Q2;Q9Y4E1	Q641Q2;Q9Y4E1	WASH complex subunit FAM21A;WASH complex subunit FAM21C	FAM21A;FAM21C	9	9	9	11.1	11.1	11.1	147.18	0	27.755	182700000	22	21.9158	22.295	23.9363	23.0471	23.9213	24.2423	23.7486	23.9154	24.015	23.6738
	1.16916	0.323154	P25398	P25398	40S ribosomal protein S12	RPS12	14	14	14	81.8	81.8	81.8	14.515	0	174.06	10018000000	281	29.4861	28.8269	29.3126	29.1398	29.189	29.6872	29.3888	29.8435	29.2708	29.3798
	1.16912	1.17704	P50895	P50895	Basal cell adhesion molecule	BCAM	8	8	8	18.6	18.6	18.6	67.404	0	36.75	227240000	27	23.4067	22.2826	23.7153	24.2473	21.3112	23.5534	24.5204	24.1268	24.143	24.5046
	1.16345	-0.540748	P09497	P09497	Clathrin light chain B	CLTB	9	9	9	24	24	24	25.19	0	46.836	1346600000	42	26.7601	27.5116	26.7208	26.2973	27.5522	26.5124	26.1708	26.5624	26.5871	26.3056
	1.16272	-0.341837	Q9Y5A9	Q9Y5A9	YTH domain-containing family protein 2	YTHDF2	6	6	3	10.5	10.5	6.2	62.333	0	40.284	950430000	22	26.5504	26.7044	26.1129	26.0594	26.7732	26.0358	25.9506	26.1981	26.2988	26.0077
	1.16171	0.261868	Q16637	Q16637	Survival motor neuron protein	SMN1	11	11	11	41.2	41.2	41.2	31.848	0	77.8	814370000	66	25.4329	25.8205	25.771	25.5881	25.9752	26.0686	26.1456	25.8127	26.1168	25.7534
	1.15955	-0.407899	P68431;Q16695;Q6NXT2	P68431;Q16695;Q6NXT2	Histone H3.1;Histone H3.1t;Histone H3.3C	HIST1H3A;HIST3H3;H3F3C	8	8	1	51.5	51.5	23.5	15.404	0	25.098	25370000000	59	31.212	31.3063	30.8065	30.8751	30.9869	30.5641	30.9163	30.9325	30.7248	30.0096
	1.15754	-0.371178	Q9UKM9	Q9UKM9	RNA-binding protein Raly	RALY	7	7	7	31.4	31.4	31.4	32.463	0	48.606	283580000	33	24.9072	24.8793	24.8493	24.3354	24.401	24.2077	24.5048	23.8687	24.566	24.3689
	1.1553	-1.01489	P25786	P25786	Proteasome subunit alpha type-1	PSMA1	9	9	9	34.6	34.6	34.6	29.555	0	66.278	591240000	30	24.8371	24.7436	24.7737	26.9737	24.5177	24.3464	23.5275	24.5192	24.2864	24.0918
	1.15469	0.505715	Q8IWZ3	Q8IWZ3	Ankyrin repeat and KH domain-containing protein 1	ANKHD1	13	13	9	7.4	7.4	5.8	269.45	0	43.806	169360000	34	23.1717	22.7781	23.9932	23.2895	23.4336	23.8416	23.8202	23.4598	24.3257	23.7476
	1.15345	-0.752819	P61026	P61026	Ras-related protein Rab-10	RAB10	5	4	3	25.5	20	16.5	22.541	0	14.554	464380000	11	25.167	24.7955	24.5828	26.3988	24.4173	24.4476	24.4793	24.1519	24.3257	24.1929
	1.15294	-0.45409	P45974;Q92995	P45974	Ubiquitin carboxyl-terminal hydrolase 5	USP5	17	17	17	27.7	27.7	27.7	95.785	0	70.148	324190000	41	24.4149	24.9649	24.1766	24.9517	24.3398	23.8499	24.6113	23.9708	24.2627	23.8828
	1.14945	-0.365345	O75348;O95670	O75348	V-type proton ATPase subunit G 1	ATP6V1G1	5	5	5	42.4	42.4	42.4	13.757	0	85.231	803710000	50	25.7051	26.3166	25.7628	26.1539	26.3057	25.7241	25.6357	25.78	25.9923	25.2853
	1.14922	-0.411554	P60983;O60234	P60983	Glia maturation factor beta	GMFB	9	9	9	59.9	59.9	59.9	16.713	0	46.901	677540000	51	26.017	26.0138	25.6738	25.2244	26.2249	25.4903	25.3491	25.5042	25.6455	25.1071
	1.14331	0.5689	Q86V81	Q86V81	THO complex subunit 4	ALYREF	10	10	10	52.1	52.1	52.1	26.888	0	215.49	6939700000	154	28.6263	28.1996	29.1303	28.7348	27.6129	29.3398	28.828	29.105	29.005	28.8706
	1.14273	1.0824	Q9UNN8	Q9UNN8	Endothelial protein C receptor	PROCR	5	5	5	26.1	26.1	26.1	26.671	0	17.158	603120000	34	24.827	22.7183	24.9673	25.5976	24.0306	25.1088	25.4013	25.5361	25.3883	26.1182
	1.14235	0.341437	Q96PD2	Q96PD2	Discoidin, CUB and LCCL domain-containing protein 2	DCBLD2	15	15	15	26.3	26.3	26.3	85.034	0	160.54	1839400000	128	26.7607	26.5989	26.7075	26.9809	27.2057	26.7757	27.4108	27.2091	27.0951	27.4703
	1.14152	0.835872	P51153	P51153	Ras-related protein Rab-13	RAB13	5	3	3	27.6	18.7	18.7	22.774	0	8.6807	165120000	12	23.4546	22.3146	23.6069	23.2942	21.5771	23.5103	24.079	23.5412	23.7126	23.5838
	1.13816	-0.73083	Q8N5I9	Q8N5I9	Uncharacterized protein C12orf45	C12orf45	5	5	5	36.2	36.2	36.2	20.123	0	24.157	275690000	22	24.8791	25.1092	24.2926	24.2304	25.5805	24.3069	23.4727	24.7173	24.3963	23.5445
	1.138	-0.309327	P83916	P83916	Chromobox protein homolog 1	CBX1	10	9	9	54.1	45.4	45.4	21.418	0	61.231	2659300000	71	27.9809	27.9286	27.9304	27.2421	27.7182	27.6077	27.2857	27.5018	27.5216	27.3368
	1.13538	1.5447	O14773	O14773	Tripeptidyl-peptidase 1	TPP1	3	3	3	7.5	7.5	7.5	61.247	0	11.086	324260000	12	21.7221	22.1809	24.4098	25.2792	22.2523	24.1943	25.5256	24.4827	24.2674	25.0978
	1.13388	-0.303773	P53999	P53999	Activated RNA polymerase II transcriptional coactivator p15	SUB1	9	9	9	42.5	42.5	42.5	14.395	0	114.43	5338400000	115	28.5949	28.5567	28.9404	28.5624	28.3447	28.5742	28.4625	28.347	28.1495	27.947
	1.12785	-0.509346	P55036	P55036	26S proteasome non-ATPase regulatory subunit 4	PSMD4	10	10	10	37.9	37.9	37.9	40.736	0	112.49	1409800000	50	27.0791	27.1984	26.8675	26.0843	27.4838	26.6392	26.4567	26.5369	26.3222	26.2113
	1.12643	0.908524	O14798	O14798	Tumor necrosis factor receptor superfamily member 10C	TNFRSF10C	2	2	2	11.2	11.2	11.2	27.407	0	23.084	135720000	15	22.1231	23.6642	23.1962	22.1374	21.2693	23.1281	23.1241	23.3232	23.6745	23.6827
	1.11794	0.298911	Q9BYG3	Q9BYG3	MKI67 FHA domain-interacting nucleolar phosphoprotein	NIFK	14	14	14	48.5	48.5	48.5	34.222	0	139.32	557870000	80	24.7277	25.4415	25.1014	25.1842	24.9694	25.6937	25.3874	25.1803	25.3978	25.2595
	1.1122	-0.517118	P31483	P31483	Nucleolysin TIA-1 isoform p40	TIA1	7	3	3	18.7	9.8	9.8	42.963	0	14.435	189850000	24	24.2029	24.5442	23.5871	23.4086	24.1733	23.8563	23.2354	23.2398	23.2196	23.7795
	1.10868	-0.50395	Q9BXS6	Q9BXS6	Nucleolar and spindle-associated protein 1	NUSAP1	4	4	4	11.1	11.1	11.1	49.451	0	8.829	228130000	10	23.4175	24.6359	24.2491	24.2585	24.3653	23.6102	23.5828	24.1382	23.8057	23.2697
	1.10345	0.712095	Q9UHI6	Q9UHI6	Probable ATP-dependent RNA helicase DDX20	DDX20	5	5	5	11.4	11.4	11.4	92.239	0	13.102	86054000	19	23.0618	22.2244	21.7585	21.0876	22.7327	22.9225	23.0019	22.7132	22.8893	22.8987
	1.10035	0.891216	Q9UHB9	Q9UHB9	Signal recognition particle subunit SRP68	SRP68	9	9	9	19.5	19.5	19.5	70.729	0	38.906	148340000	17	21.7879	23.2028	23.648	23.272	21.4962	23.5378	23.8752	23.289	23.5395	23.6214
	1.09778	-0.610958	P35221	P35221	Catenin alpha-1	CTNNA1	13	13	11	20.2	20.2	17.3	100.07	0	32.883	496920000	24	24.8242	25.5196	24.5161	26.1154	25.3671	24.3815	25.0685	24.7765	24.4558	24.6054
	1.09649	0.384148	P62249	P62249	40S ribosomal protein S16	RPS16	11	11	11	58.9	58.9	58.9	16.445	0	39.794	4341500000	109	28.3544	27.6664	28.292	28.091	27.3783	28.4135	28.4075	28.3124	28.3589	28.2106
	1.09424	-0.362531	Q9P031	Q9P031	Thyroid transcription factor 1-associated protein 26	CCDC59	6	6	6	30.3	30.3	30.3	28.669	0	34.896	664870000	24	25.8888	26.2791	26.0561	25.4017	25.7173	25.8531	25.6142	25.2939	25.4367	25.3325
	1.08142	-0.313541	O15347	O15347	High mobility group protein B3	HMGB3	11	10	10	34.5	31	31	22.98	0	61.189	2632400000	61	27.6479	28.1261	27.6778	27.6292	27.4344	27.6283	27.3263	27.6086	27.3564	27.0281
	1.07928	-0.35007	P60866	P60866	40S ribosomal protein S20	RPS20	7	7	7	41.2	41.2	41.2	13.373	0	26.936	5089100000	71	29.0348	28.8348	28.6711	28.0897	28.4639	28.2564	28.3951	28.4421	28.0453	28.2049
	1.07848	-0.40901	P55769	P55769	NHP2-like protein 1;NHP2-like protein 1, N-terminally processed	NHP2L1	5	5	5	42.2	42.2	42.2	14.173	0	30.187	693290000	27	26.351	25.8427	25.7791	25.2651	25.6694	25.4123	25.7296	25.2468	25.0535	25.42
	1.07683	-0.473762	P62917	P62917	60S ribosomal protein L8	RPL8	19	19	19	64.2	64.2	64.2	28.024	0	215.02	24203000000	167	30.7354	31.9534	30.823	30.7927	31.1416	30.5875	30.3704	30.7169	30.8284	30.5743
	1.07315	-0.563379	P05198	P05198	Eukaryotic translation initiation factor 2 subunit 1	EIF2S1	10	10	10	41.3	41.3	41.3	36.112	0	29.5	642980000	19	25.975	25.316	24.9797	26.5839	25.3861	25.1196	25.1499	24.9389	25.136	25.0793
	1.06936	0.280244	Q99714	Q99714	3-hydroxyacyl-CoA dehydrogenase type-2	HSD17B10	2	2	2	16.5	16.5	16.5	26.923	0	30.04	124260000	16	23.0351	23.3999	22.9958	22.9526	23.4716	23.4218	23.671	23.268	23.6541	23.2414
	1.06783	-0.411352	P51665	P51665	26S proteasome non-ATPase regulatory subunit 7	PSMD7	5	5	5	21	21	21	37.025	0	31.355	393330000	21	24.8679	24.9151	25.086	25.4119	24.4192	24.6403	24.967	24.5343	24.2445	24.2572
	1.06549	-1.1177	P33991	P33991	DNA replication licensing factor MCM4	MCM4	7	7	7	12.9	12.9	12.9	96.557	0	14.065	120080000	15	23.9148	23.3542	23.1009	22.7973	23.2197	23.4946	20.971	23.4291	21.3182	21.5856
	1.06532	-0.519267	P37802;Q9UI15	P37802	Transgelin-2	TAGLN2	14	14	14	78.4	78.4	78.4	22.391	0	84.531	1475600000	85	26.679	27.0741	26.2514	26.9507	27.7868	26.5338	26.1691	26.6387	26.4602	26.3438
	1.06162	0.382586	P62937;Q9Y536;P0DN37	P62937	Peptidyl-prolyl cis-trans isomerase A;Peptidyl-prolyl cis-trans isomerase A, N-terminally processed	PPIA	16	16	15	86.1	86.1	86.1	18.012	0	239.79	54892000000	670	31.5743	30.9571	31.9424	31.7912	31.2607	32.1715	31.8911	31.8813	31.6745	31.8201
	1.06136	0.273618	Q15717;Q12926;P26378	Q15717	ELAV-like protein 1	ELAVL1	19	19	19	59.8	59.8	59.8	36.091	0	208.3	4055700000	157	28.4503	27.7964	27.9509	27.8449	28.0253	28.1846	28.0863	28.2333	28.4149	28.5169
	1.05914	0.211376	Q9NR30	Q9NR30	Nucleolar RNA helicase 2	DDX21	50	50	48	55.7	55.7	53.8	87.343	0	308.14	8887100000	350	29.2484	29.2477	29.4	28.8555	29.0149	29.3933	29.5458	29.3074	29.2762	29.3008
	1.05904	0.569138	Q8WV99	Q8WV99	AN1-type zinc finger protein 2B	ZFAND2B	4	4	4	28.8	28.8	28.8	28.022	0	22.287	108230000	31	22.9444	22.0439	23.3752	22.0717	22.9511	23.2406	23.1656	23.2404	23.677	22.9083
	1.05827	0.318317	P17844	P17844	Probable ATP-dependent RNA helicase DDX5	DDX5	29	20	20	40.4	28	28	69.147	0	118.68	2599600000	114	27.4053	27.5227	27.4003	27.2512	26.9431	27.457	28.013	27.3305	27.8397	27.474
	1.05181	-0.255696	O75607	O75607	Nucleoplasmin-3	NPM3	5	5	5	47.2	47.2	47.2	19.343	0	159.46	1550200000	73	26.981	26.9111	26.8517	26.6369	27.0098	26.8861	26.5213	26.7813	26.2337	26.6895
	1.0446	-0.479556	P02545	P02545	Prelamin-A/C;Lamin-A/C	LMNA	57	57	55	67.8	67.8	67.6	74.139	0	323.31	21794000000	386	30.4086	30.5464	30.2114	31.5205	30.4535	30.0854	30.4566	29.9885	30.2736	29.9385
	1.03982	-0.318989	Q9UKV3	Q9UKV3	Apoptotic chromatin condensation inducer in the nucleus	ACIN1	62	62	62	44.4	44.4	44.4	151.86	0	323.31	14810000000	422	30.1208	30.3769	30.3314	29.6839	30.6619	29.8678	30.0234	29.8637	29.974	29.8509
	1.03903	0.778081	Q08380	Q08380	Galectin-3-binding protein	LGALS3BP	17	17	17	47.4	47.4	47.4	65.33	0	323.31	10710000000	275	29.3806	27.9938	29.3796	29.855	27.9285	29.3889	29.6327	29.8218	29.6877	29.8967
	1.0384	0.531464	Q96IZ7	Q96IZ7	Serine/Arginine-related protein 53	RSRC1	8	8	8	28.4	28.4	28.4	38.677	0	21.482	609870000	23	25.6191	24.3633	25.6901	25.0629	24.8526	25.6886	25.1674	25.723	25.9007	25.7655
	1.03819	0.341105	Q15758	Q15758	Neutral amino acid transporter B(0)	SLC1A5	13	13	13	30.3	30.3	30.3	56.598	0	143.6	2634100000	126	27.0831	27.2629	27.4809	27.4597	26.8498	27.276	27.2311	27.7403	27.7052	27.8894
	1.03796	0.966219	P62879;Q9HAV0	P62879	Guanine nucleotide-binding protein G(I)/G(S)/G(T) subunit beta-2	GNB2	7	4	4	29.1	17.4	17.4	37.331	0	31.599	232060000	17	23.298	23.4006	23.8049	24.0239	21.2372	24.1283	24.3288	24.2064	23.8083	24.1238
	1.03663	-0.246514	P62913	P62913	60S ribosomal protein L11	RPL11	8	8	8	38.2	38.2	38.2	20.252	0	50.063	2316500000	50	27.4822	27.8226	27.354	27.2086	27.4619	27.2141	27.4015	27.2974	27.2555	26.9282
	1.03601	1.20335	Q5ZPR3	Q5ZPR3	CD276 antigen	CD276	6	6	6	28.1	28.1	28.1	57.235	0	41.389	301520000	17	24.3147	21.8168	24.2383	24.3703	21.8669	24.0646	24.5952	24.5005	24.3444	25.1191
	1.03453	1.13807	P18146	P18146	Early growth response protein 1	EGR1	4	4	4	9.8	9.8	9.8	57.506	0	13.493	251740000	10	22.3121	22.6809	24.4082	22.0933	25.0239	24.5971	24.2218	24.4417	24.5033	24.4449
	1.03452	-0.523946	P61916	P61916	Epididymal secretory protein E1	NPC2	5	5	5	43.7	43.7	43.7	16.57	0	25.13	322920000	34	25.1791	25.1289	24.2836	24.43	24.5119	24.202	23.9563	24.8046	23.5987	24.3522
	1.03418	0.275403	P00441	P00441	Superoxide dismutase [Cu-Zn]	SOD1	13	13	13	90.9	90.9	90.9	15.936	0	323.31	15830000000	216	30.2927	29.7045	30.2908	29.8132	29.8913	30.4701	30.0449	30.3429	30.3421	30.1695
	1.03354	-0.287683	P42696	P42696	RNA-binding protein 34	RBM34	4	4	4	13.3	13.3	13.3	48.564	0	12.27	160640000	15	23.669	24.1059	23.7429	23.2378	23.7687	23.5145	23.471	23.1996	23.5059	23.3949
	1.03198	-0.843756	Q9BYC8	Q9BYC8	39S ribosomal protein L32, mitochondrial	MRPL32	2	2	2	12.2	12.2	12.2	21.405	0	7.4887	143780000	12	23.6999	24.3019	23.6202	23.2734	23.7704	23.7535	22.9428	21.3386	23.1408	23.2713
	1.0312	1.59387	Q9Y5S9	Q9Y5S9	RNA-binding protein 8A	RBM8A	4	4	4	32.2	32.2	32.2	19.889	0	40.144	721110000	26	21.2861	24.7578	25.7789	25.2087	22.8607	25.7877	25.7271	25.5062	25.4337	25.4069
	1.0263	0.303758	P12004	P12004	Proliferating cell nuclear antigen	PCNA	11	11	11	64	64	64	28.768	0	78.38	1524300000	77	26.9192	26.6499	26.8212	26.2292	26.2416	26.8021	27.0552	27.0036	26.672	26.8471
	1.02588	-0.556402	Q04837	Q04837	Single-stranded DNA-binding protein, mitochondrial	SSBP1	9	9	9	58.1	58.1	58.1	17.259	0	55.103	1618500000	59	27.2527	27.9605	26.7551	26.4909	27.5622	26.5315	26.9749	26.5486	26.8825	26.3019
	1.02122	0.944711	P49591	P49591	Serine--tRNA ligase, cytoplasmic	SARS	10	10	10	25.9	25.9	25.9	58.777	0	54.506	725790000	44	25.0878	23.0747	25.8455	25.6899	24.7347	25.8187	25.9655	25.6023	25.8508	25.919
	1.0202	0.229072	Q14126	Q14126	Desmoglein-2	DSG2	26	26	26	37.5	37.5	37.5	122.29	0	271.21	3648900000	207	27.9525	27.8374	28.0456	27.5549	27.9676	27.9661	28.4281	28.0464	28.0968	27.9661
	1.01831	-0.40498	Q02543	Q02543	60S ribosomal protein L18a	RPL18A	17	17	17	65.3	65.3	65.3	20.762	0	147.11	9150900000	106	29.508	30.1862	29.1644	29.1121	29.8959	29.051	29.3237	29.2636	29.1288	29.0746
	1.01624	-0.275222	Q9BRK5	Q9BRK5	45 kDa calcium-binding protein	SDF4	13	13	13	36.7	36.7	36.7	41.806	0	146.91	4105200000	124	28.4977	28.0062	28.3765	28.152	27.7873	27.7356	27.8193	27.9281	27.8118	28.1488
	1.01157	0.738377	Q5VT52	Q5VT52	Regulation of nuclear pre-mRNA domain-containing protein 2	RPRD2	5	5	5	5.4	5.4	5.4	156.02	0	22.617	94443000	8	21.3418	22.9468	22.8878	22.8625	21.3221	23.1349	22.7922	23.1776	23.1337	22.8144
	1.00423	1.11282	Q08174	Q08174	Protocadherin-1	PCDH1	9	9	9	9.8	9.8	9.8	114.74	0	27.099	192610000	17	21.8321	23.2094	23.6201	24.3724	21.1812	23.7412	24.2508	23.6854	23.9303	24.1717
	1.0029	1.35331	Q9Y3I0	Q9Y3I0	tRNA-splicing ligase RtcB homolog	RTCB	6	6	6	13.5	13.5	13.5	55.21	0	13.598	219950000	15	24.1591	21.4059	21.727	24.5955	21.2595	23.688	24.0315	24.1524	23.9002	24.1415
	1.00208	0.689257	O75381	O75381	Peroxisomal membrane protein PEX14	PEX14	2	2	2	6.9	6.9	6.9	41.236	0	6.4961	57130000	10	21.8295	22.9236	21.0307	21.0646	22.1525	22.4694	22.6169	22.3785	22.7989	22.1834
	1.00095	0.41144	Q03405	Q03405	Urokinase plasminogen activator surface receptor	PLAUR	9	9	9	34.6	34.6	34.6	36.978	0	102.89	1087500000	61	25.9698	25.7632	25.7294	26.044	26.5166	25.8591	26.4268	26.421	26.4398	26.9335
	0.996836	0.461306	P19338	P19338	Nucleolin	NCL	70	70	70	57.2	57.2	57.2	76.613	0	323.31	434430000000	1677	34.5492	34.1688	34.6524	35.2662	34.4231	34.7863	34.8654	35.0545	34.9339	35.7261
	0.993176	-0.137061	P52272	P52272	Heterogeneous nuclear ribonucleoprotein M	HNRNPM	38	38	38	54.8	54.8	54.8	77.515	0	274.78	5766600000	231	28.6213	28.6433	28.519	28.7414	28.8295	28.5006	28.688	28.3786	28.595	28.507
	0.991054	0.54995	Q96AY3	Q96AY3	Peptidyl-prolyl cis-trans isomerase FKBP10	FKBP10	22	22	22	32	32	32	64.244	0	148.68	7530800000	148	28.6746	27.7381	28.5448	29.0966	28.5708	28.4228	29.2212	29.041	29.0204	29.6693
	0.985912	1.15698	P14854	P14854	Cytochrome c oxidase subunit 6B1	COX6B1	5	5	5	75.6	75.6	75.6	10.192	0	36.179	453990000	35	24.8203	22.6138	25.0953	24.6103	22.223	25.2839	24.3337	25.1668	25.3609	25.0022
	0.98512	1.08068	Q16670	Q16670	Zinc finger and SCAN domain-containing protein 26	ZSCAN26	4	4	4	11.7	11.7	11.7	55.253	0	10.481	66260000	12	21.2679	23.4658	20.9928	20.2026	22.3447	23.202	22.37	22.9068	22.4415	22.7568
	0.984511	0.43258	P21291	P21291	Cysteine and glycine-rich protein 1	CSRP1	9	9	9	64.8	64.8	64.8	20.567	0	92.373	1775300000	51	27.0869	26.0208	27.1442	26.6438	26.7297	27.4782	27.1094	27.2705	27.1981	26.7321
	0.981686	0.449881	P12268;P20839	P12268	Inosine-5-monophosphate dehydrogenase 2	IMPDH2	15	15	15	34.4	34.4	34.4	55.804	0	50.67	726870000	57	25.6478	25.475	25.6881	25.3084	24.442	25.9168	25.9878	25.7559	25.4671	25.6831
	0.981154	1.37515	Q8WUD4	Q8WUD4	Coiled-coil domain-containing protein 12	CCDC12	6	6	6	51.8	51.8	51.8	19.181	0	51.813	537890000	36	24.3903	22.4582	25.3487	25.3859	21.8473	25.3663	24.777	25.696	25.1929	25.274
	0.979468	-0.177817	P18621	P18621	60S ribosomal protein L17	RPL17	14	14	14	59.8	59.8	59.8	21.397	0	68.987	3633000000	92	28.1758	28.2563	28.1937	27.9897	28.3969	28.2989	28.0103	27.9083	27.9135	27.9924
	0.975209	0.303381	O00170	O00170	AH receptor-interacting protein	AIP	3	3	3	13.9	13.9	13.9	37.664	0	14.007	246980000	17	24.0386	23.5242	24.1724	23.8354	24.2495	24.3998	24.4699	23.9043	24.3889	24.1741
	0.970891	-0.36477	Q9NTK5	Q9NTK5	Obg-like ATPase 1	OLA1	6	6	6	16.7	16.7	16.7	44.743	0	16.366	376180000	34	25.4325	24.8967	24.3498	24.9497	25.2811	24.6393	24.5529	24.8871	24.5435	24.4632
	0.968739	-0.956353	Q9UIS9	Q9UIS9	Methyl-CpG-binding domain protein 1	MBD1	5	5	5	10.7	10.7	10.7	66.606	0	8.5684	19825000	15	23.303	21.6176	20.9316	22.8706	20.6967	21.2068	20.6654	20.9272	21.0714	20.7669
	0.968669	-0.38457	Q04917	Q04917	14-3-3 protein eta	YWHAH	11	8	8	45.5	39	39	28.218	0	37.039	408400000	20	25.3643	25.5889	24.5276	25.284	25.0649	24.6024	24.8973	25.1135	24.818	24.4757
	0.967718	-0.584584	P49207	P49207	60S ribosomal protein L34	RPL34	7	7	7	26.5	26.5	26.5	13.293	0	12.141	1904200000	18	26.7479	28.4073	27.3791	26.8136	27.7338	26.966	26.4494	26.8834	26.8893	26.9708
	0.966788	1.11582	Q6ZRP7	Q6ZRP7	Sulfhydryl oxidase 2	QSOX2	11	11	11	18.2	18.2	18.2	77.528	0	32.561	357060000	41	24.3134	22.7018	24.3097	24.8576	21.9117	24.0234	25.5297	24.5439	24.493	25.0833
	0.966318	-0.116141	P62826	P62826	GTP-binding nuclear protein Ran	RAN	10	10	10	38	38	38	24.423	0	48.91	1657900000	55	27.1278	26.8881	26.7966	26.808	26.8407	26.7838	26.7788	26.7771	26.7075	26.8333
	0.96618	-0.340868	Q9GZT3	Q9GZT3	SRA stem-loop-interacting RNA-binding protein, mitochondrial	SLIRP	10	10	10	78.9	78.9	78.9	12.349	0	65.788	5496100000	82	29.0298	29.0819	29.1646	28.4259	28.4979	28.7402	28.4923	28.4431	28.141	28.6792
	0.965756	-0.462437	Q13643	Q13643	Four and a half LIM domains protein 3	FHL3	13	13	13	61.8	61.8	61.8	31.192	0	36.87	1102800000	59	26.4553	26.8974	26.4086	25.8712	27.2605	26.3348	25.9313	26.0927	26.3503	25.8717
	0.951371	-0.502606	Q13404	Q13404	Ubiquitin-conjugating enzyme E2 variant 1	UBE2V1	4	4	2	32.7	32.7	19	16.495	0	20.63	753650000	19	26.6252	25.9172	25.716	26.5276	25.4602	25.3279	25.5716	25.7721	25.0579	26.0038
	0.950433	0.732504	Q8TDG4	Q8TDG4	Helicase POLQ-like	HELQ	1	1	1	1.2	1.2	1.2	124.13	0.0042579	1.841	207280000	10	23.9634	22.264	23.8243	23.6259	22.5515	24.5031	24.4831	23.511	23.5945	23.8
	0.949771	0.38658	P83731	P83731	60S ribosomal protein L24	RPL24	8	8	8	35	35	35	17.779	0	20.739	2556600000	71	27.2377	26.663	27.8171	27.4065	26.7296	27.5092	27.6157	27.5282	27.5992	27.5346
	0.942947	0.264307	O95373;O15397	O95373	Importin-7	IPO7	9	9	9	10	10	10	119.52	0	20.387	223390000	20	23.6805	23.8852	23.7967	23.8078	24.1268	23.8639	24.4424	24.0342	24.4181	23.8599
	0.942555	1.01385	Q8N5L8	Q8N5L8	Ribonuclease P protein subunit p25-like protein	RPP25L	5	5	5	27.6	27.6	27.6	17.631	0	12.695	153910000	19	23.4516	21.4117	23.6308	23.4664	21.0344	23.8667	23.6815	23.6524	23.4087	23.4548
	0.940573	0.269749	O94992	O94992	Protein HEXIM1	HEXIM1	17	17	16	55.7	55.7	53.5	40.623	0	297.53	6386600000	178	28.77	28.6145	29.1014	28.8058	28.2359	29.1473	28.9285	29.0523	28.9309	28.8174
	0.937226	-0.440622	Q00688	Q00688	Peptidyl-prolyl cis-trans isomerase FKBP3	FKBP3	17	17	17	50.9	50.9	50.9	25.177	0	79.8	1680600000	61	27.1137	26.9111	27.044	26.718	27.5288	26.907	25.895	27.129	26.6792	26.5022
	0.936616	0.236074	Q7Z309	Q7Z309	Protein FAM122B	FAM122B	16	16	16	77.3	77.3	77.3	26.928	0	87.277	524750000	27	24.8521	25.2432	25.3493	24.897	24.876	25.1933	25.234	25.4327	25.4986	25.0394
	0.935602	0.241684	O43278	O43278	Kunitz-type protease inhibitor 1	SPINT1	15	15	15	30.8	30.8	30.8	58.397	0	74.556	954830000	52	26.1284	25.8496	25.9005	25.7394	25.8135	26.217	26.4764	25.8757	25.8368	26.2339
	0.934789	-0.337654	Q9BXY0	Q9BXY0	Protein MAK16 homolog	MAK16	8	8	8	36.3	36.3	36.3	35.368	0	41.607	237180000	33	24.5003	24.5497	24.3857	23.6872	24.4536	23.8479	24.222	23.874	23.7079	24.2367
	0.932592	0.301232	Q9UKY7	Q9UKY7	Protein CDV3 homolog	CDV3	9	9	9	62.4	62.4	62.4	27.335	0	294.87	2813500000	109	27.5529	27.3043	27.8062	27.0944	27.8621	28.0711	27.6547	27.8409	27.9607	27.5985
	0.93148	-0.442191	O95407	O95407	Tumor necrosis factor receptor superfamily member 6B	TNFRSF6B	4	4	4	19.7	19.7	19.7	32.679	0	13.331	195920000	18	24.0845	24.0324	23.9482	23.4488	24.8978	23.6742	23.7745	23.5398	23.8793	23.3329
	0.931287	0.748773	Q6PL18	Q6PL18	ATPase family AAA domain-containing protein 2	ATAD2	6	6	6	5.5	5.5	5.5	158.55	0	6.4682	165960000	12	21.8826	21.8683	23.3389	23.4179	23.7391	23.3127	23.7486	23.2479	23.982	23.6995
	0.93019	-0.221083	P51148;P61020	P51148	Ras-related protein Rab-5C	RAB5C	5	4	4	31	25.9	25.9	23.482	0	17.688	101250000	14	22.9803	22.7778	22.7129	23.3744	22.9347	22.7255	22.8356	22.5468	22.77	22.7969
	0.930124	1.22759	Q96PZ0	Q96PZ0	Pseudouridylate synthase 7 homolog	PUS7	6	6	6	13.6	13.6	13.6	75.035	0	13.812	219410000	9	24.3586	20.8752	24.2645	21.983	22.1711	24.126	24.2329	23.3597	24.0085	24.0632
	0.926965	0.497536	P08195	P08195	4F2 cell-surface antigen heavy chain	SLC3A2	26	26	26	36	36	36	67.993	0	212.01	5900600000	216	28.4524	28.0739	28.4596	28.645	27.7954	28.2298	29.4215	28.5907	28.3951	29.2769
	0.92583	-0.267683	Q03701	Q03701	CCAAT/enhancer-binding protein zeta	CEBPZ	13	13	13	15.1	15.1	15.1	120.97	0	22.541	665710000	18	25.5863	25.9887	25.9393	25.4128	25.7996	25.3416	25.5621	25.6225	25.7331	25.129
	0.925591	0.366071	Q9UEG4	Q9UEG4	Zinc finger protein 629	ZNF629	3	3	3	5.6	5.6	5.6	96.619	0	4.9023	98905000	9	21.8841	22.5715	23.0967	22.3777	22.7158	22.9969	22.9181	22.953	22.9607	22.6473
	0.923947	0.58539	O43670	O43670	BUB3-interacting and GLEBS motif-containing protein ZNF207	ZNF207	6	6	6	14	14	14	50.75	0	30.096	2903100000	39	27.7557	26.2658	27.9793	27.3523	27.0333	28.3028	27.5911	27.4797	28.0125	27.9273
	0.922678	0.320776	P50238	P50238	Cysteine-rich protein 1	CRIP1	3	3	3	29.9	29.9	29.9	8.5328	0	8.4311	2134400000	16	27.4406	26.9402	26.982	27.5748	27.337	27.2552	27.2637	27.8165	27.6586	27.8845
	0.919802	1.32481	Q00325	Q00325	Phosphate carrier protein, mitochondrial	SLC25A3	3	3	3	7.7	7.7	7.7	40.094	0	11.469	376490000	14	24.377	24.9419	24.8218	20.9345	24.4906	25.3454	25.5413	24.7888	25.2402	25.2743
	0.919549	0.576926	P00403	P00403	Cytochrome c oxidase subunit 2	MT-CO2	4	4	4	16.3	16.3	16.3	25.565	0	19.296	134690000	15	22.1281	22.2975	22.973	23.9173	22.3535	23.4264	23.2765	23.2636	23.1802	23.4074
	0.918753	0.220535	P62906	P62906	60S ribosomal protein L10a	RPL10A	10	10	10	40.1	40.1	40.1	24.831	0	79.151	3467800000	77	27.4525	28.0664	27.7288	28.1484	27.8046	28.0309	27.9793	28.1164	28.0799	28.0968
	0.918607	-0.452094	Q68CQ4	Q68CQ4	Digestive organ expansion factor homolog	DIEXF	3	3	3	3	3	3	87.054	0	10.265	179710000	12	24.1939	24.0906	23.9536	23.3066	24.294	23.9353	23.992	22.9946	23.3152	23.3411
	0.916441	0.698421	Q9H299	Q9H299	SH3 domain-binding glutamic acid-rich-like protein 3	SH3BGRL3	3	3	3	66.7	66.7	66.7	10.438	0	56.24	1932200000	26	25.8801	26.482	26.8924	28.0984	26.1364	27.7862	27.1829	27.3237	27.4068	27.2817
	0.914852	0.221915	Q09666	Q09666	Neuroblast differentiation-associated protein AHNAK	AHNAK	325	325	325	76.9	76.9	76.9	629.09	0	323.31	58674000000	2235	32.0282	31.7224	32.0577	31.7642	31.4919	32.2014	31.9809	32.2169	31.9147	31.8601
	0.914409	0.740763	Q99873;Q9NR22	Q99873	Protein arginine N-methyltransferase 1	PRMT1	12	12	12	40.4	40.4	40.4	42.461	0	35.089	678400000	34	25.42	24.4091	25.6925	25.7201	23.6318	25.4386	26.0595	25.778	25.4702	25.831
	0.914137	-0.725616	P35754	P35754	Glutaredoxin-1	GLRX	7	7	7	63.2	63.2	63.2	11.776	0	56.005	1086800000	34	26.0157	26.079	25.028	27.5187	26.4866	25.3466	25.6179	25.8674	25.1753	25.4927
	0.909523	0.189696	P47895	P47895	Aldehyde dehydrogenase family 1 member A3	ALDH1A3	9	9	9	22.5	22.5	22.5	56.108	0	19.229	351780000	26	24.8823	24.3789	24.5681	24.2746	24.6153	24.7211	24.7115	24.8642	24.6925	24.6783
	0.906209	0.416992	Q8WW33	Q8WW33	Gametocyte-specific factor 1	GTSF1	13	13	13	57.5	57.5	57.5	19.266	0	117.87	5025200000	113	28.3058	27.5344	28.4337	28.2404	28.9654	29.0296	28.5922	28.6522	28.6371	28.6535
	0.904995	-0.336554	Q03252	Q03252	Lamin-B2	LMNB2	16	11	11	23.1	17.9	17.9	69.948	0	25.07	756280000	26	25.4856	25.5487	25.5882	26.3911	25.9276	25.4415	25.7012	25.1889	25.6444	25.2822
	0.902384	-0.263953	P08174	P08174	Complement decay-accelerating factor	CD55	11	11	11	27	27	27	41.4	0	71.964	1740800000	66	27.112	27.1401	27.0066	26.6438	27.4896	27.0242	26.5653	26.8201	26.8471	26.8156
	0.902338	0.345074	O43776	O43776	Asparagine--tRNA ligase, cytoplasmic	NARS	16	16	16	34.9	34.9	34.9	62.942	0	96.326	1138500000	70	25.8895	25.8245	26.045	26.6587	25.5632	26.4659	26.601	26.1949	26.2928	26.1517
	0.900972	-0.223926	Q9UNZ2	Q9UNZ2	NSFL1 cofactor p47	NSFL1C	7	7	7	26.8	26.8	26.8	40.572	0	36.775	368030000	32	24.3756	25.0687	24.8002	24.7936	24.6495	24.7065	24.45	24.6182	24.3337	24.4597
	0.89943	0.259389	P04080	P04080	Cystatin-B	CSTB	6	6	6	79.6	79.6	79.6	11.139	0	106.98	2452400000	69	27.0987	26.5975	26.9552	27.2193	27.3865	27.5606	27.3158	27.1494	27.1916	27.3366
	0.898754	0.634809	P62861	P62861	40S ribosomal protein S30	FAU	4	4	4	23.3	23.3	23.3	14.39	0	12.335	2209200000	47	27.0519	26.5925	27.8304	26.9709	25.5973	27.7312	27.467	27.3734	27.2688	27.3766
	0.896984	0.25408	Q8TDN6	Q8TDN6	Ribosome biogenesis protein BRX1 homolog	BRIX1	11	11	11	35.4	35.4	35.4	41.401	0	19.956	983010000	53	26.3037	25.523	26.1893	25.951	25.8766	26.2915	26.2116	26.0157	26.2045	26.3907
	0.895925	0.265253	Q8IV48	Q8IV48	3-5 exoribonuclease 1	ERI1	6	6	6	15.2	15.2	15.2	40.063	0	32.078	184860000	21	24.0772	23.5434	23.712	23.5049	23.2043	23.9738	23.8674	23.9869	23.6426	23.8974
	0.892588	0.364987	Q8TF01	Q8TF01	Arginine/serine-rich protein PNISR	PNISR	7	7	7	6.1	6.1	6.1	92.576	0	49.145	877370000	33	26.0038	25.0915	26.0494	25.9203	25.8953	26.3321	25.7868	25.9465	26.387	26.3328
	0.888951	1.06171	A0A0U1RRE5	A0A0U1RRE5			2	2	2	52.9	52.9	52.9	7.0249	0	17.633	209160000	17	24.2918	24.0887	21.5117	21.9426	24.3348	24.5525	23.9788	24.32	24.3951	24.2317
	0.885114	-0.404897	P13987	P13987	CD59 glycoprotein	CD59	6	6	6	28.1	28.1	28.1	14.177	0	28.287	6923200000	48	29.5134	28.9498	29.2748	29.1785	28.8321	28.8438	28.9594	28.1917	28.3781	29.3511
	0.884938	0.386975	Q9P2B2	Q9P2B2	Prostaglandin F2 receptor negative regulator	PTGFRN	18	18	18	25.3	25.3	25.3	98.555	0	58.027	1684300000	56	26.8473	26.4963	26.4265	26.5962	26.7686	26.2348	27.4301	27.0526	26.9608	27.3915
	0.883192	-0.720367	Q9P0P0	Q9P0P0	E3 ubiquitin-protein ligase RNF181	RNF181	5	5	5	38.6	38.6	38.6	17.909	0	8.6568	183850000	16	24.1822	24.2996	24.3501	23.3823	24.5252	21.946	23.9814	23.6168	23.9703	23.623
	0.882268	-0.548024	Q99622	Q99622	Protein C10	C12orf57	4	4	4	53.2	53.2	53.2	13.178	0	18.316	121730000	21	23.4807	23.8852	23.15	22.9891	24.1824	23.0209	22.1938	23.258	22.8475	23.6272
	0.877336	0.527346	Q9NW64	Q9NW64	Pre-mRNA-splicing factor RBM22	RBM22	6	6	6	18.6	18.6	18.6	46.895	0	25.588	172250000	16	23.3169	22.1092	22.777	23.8816	23.4016	23.8282	23.6468	23.5531	23.3346	23.7603
	0.876653	-0.461786	O15318	O15318	DNA-directed RNA polymerase III subunit RPC7	POLR3G	11	11	11	42.2	42.2	42.2	25.914	0	60.451	1115800000	67	26.8044	26.5875	27.1644	25.5872	26.4802	26.3745	25.8704	25.9562	26.1101	26.0036
	0.873972	0.388318	P11387;Q969P6	P11387	DNA topoisomerase 1	TOP1	77	77	77	66.9	66.9	66.9	90.725	0	323.31	193590000000	1361	33.5128	33.263	33.7342	33.6611	32.911	33.6264	34.4961	33.6007	33.5192	33.7813
	0.87151	-0.339557	P62277	P62277	40S ribosomal protein S13	RPS13	10	10	10	52.3	52.3	52.3	17.222	0	27.737	1412100000	39	26.9179	27.2353	26.6638	26.2665	27.3395	26.4033	26.5493	26.5865	26.7402	26.446
	0.871399	0.145849	Q9HB71	Q9HB71	Calcyclin-binding protein	CACYBP	17	17	17	65.8	65.8	65.8	26.21	0	115.22	1480800000	92	26.8591	26.5058	26.6725	26.5417	26.6438	26.9035	26.8869	26.7478	26.5674	26.8465
	0.871097	0.32219	P00533	P00533	Epidermal growth factor receptor	EGFR	36	36	35	39.4	39.4	39.4	134.28	0	267.17	4965000000	188	28.2013	28.1557	28.0685	28.3611	28.565	28.0701	29.0438	28.4738	28.4792	28.8957
	0.869243	0.296979	Q14011	Q14011	Cold-inducible RNA-binding protein	CIRBP	11	11	11	63.4	63.4	63.4	18.648	0	219.63	8622900000	148	29.087	28.8119	29.3883	28.9616	29.455	29.7902	29.0177	29.6016	29.4315	29.3477
	0.867615	0.810304	O95453	O95453	Poly(A)-specific ribonuclease PARN	PARN	4	4	4	6.6	6.6	6.6	73.45	0	7.886	107820000	7	21.2494	23.1889	22.8832	21.5854	23.7481	23.1838	23.6114	23.1371	23.2274	23.5467
	0.863515	-0.429572	Q96B23	Q96B23	Uncharacterized protein C18orf25	C18orf25	14	14	14	35.1	35.1	35.1	43.395	0	271.54	4889900000	130	28.9268	29.031	28.53	27.9014	29.2863	28.2992	28.0084	28.5395	28.4817	28.1989
	0.862986	-0.941544	P20962	P20962	Parathymosin	PTMS	5	5	5	29.4	29.4	29.4	11.53	0	37.188	8220100000	47	29.049	30.9642	29.1136	28.209	30.8395	28.8621	28.5185	28.2755	29.2961	28.5153
	0.861012	1.19233	Q9P0L0	Q9P0L0	Vesicle-associated membrane protein-associated protein A	VAPA	8	8	7	43	43	43	27.893	0	33.207	539930000	34	25.1447	23.543	25.3258	25.2232	21.6289	25.2885	25.6751	25.161	25.1721	25.5306
	0.85903	0.809747	P27824	P27824	Calnexin	CANX	15	15	15	26.7	26.7	26.7	67.567	0	67.813	1307100000	52	25.7005	24.413	26.4749	27.0123	24.8399	26.5069	26.6862	26.4006	26.2594	26.6363
	0.858175	0.35941	O75643	O75643	U5 small nuclear ribonucleoprotein 200 kDa helicase	SNRNP200	9	9	9	5.6	5.6	5.6	244.5	0	21.109	245980000	21	23.6347	24.6967	24.0967	23.838	24.1815	24.4661	24.9093	24.2781	24.1978	24.3933
	0.857991	1.12992	Q9BRJ2	Q9BRJ2	39S ribosomal protein L45, mitochondrial	MRPL45	5	5	5	29.1	29.1	29.1	35.351	0	11.924	225200000	11	23.8776	22.3392	24.0352	23.855	20.5361	24.1649	24.104	24.0559	23.5588	24.4092
	0.856747	0.192124	P62241	P62241	40S ribosomal protein S8	RPS8	16	16	16	61.1	61.1	61.1	24.205	0	205.18	18236000000	223	30.4209	30.0324	30.4995	30.0104	30.138	30.4083	30.5069	30.3858	30.55	30.2108
	0.856363	-0.183668	P22234	P22234	Multifunctional protein ADE2;Phosphoribosylaminoimidazole-succinocarboxamide synthase;Phosphoribosylaminoimidazole carboxylase	PAICS	12	12	12	33.2	33.2	33.2	47.079	0	62.762	1516000000	64	26.748	26.9795	26.5417	26.9446	26.7974	26.5673	26.9068	26.5019	26.6613	26.4555
	0.854697	0.730974	Q2NL82	Q2NL82	Pre-rRNA-processing protein TSR1 homolog	TSR1	11	11	11	18.4	18.4	18.4	91.809	0	23.979	238100000	27	24.2498	23.4212	24.2429	23.6772	21.8725	24.2947	24.2145	23.8907	24.4652	24.2534
	0.853329	0.667842	P41567	P41567	Eukaryotic translation initiation factor 1	EIF1	6	6	2	81.4	81.4	45.1	12.732	0	67.691	767620000	35	25.8137	24.0223	25.7743	25.9171	24.4505	26.0794	25.6655	25.9784	25.955	25.6389
	0.851954	-0.578286	Q96MH2	Q96MH2	Protein HEXIM2	HEXIM2	9	8	8	38.5	35.7	35.7	32.418	0	46.838	592440000	50	25.4364	26.4256	25.8778	24.717	26.4152	25.4241	24.9484	25.0413	25.6513	24.9154
	0.850685	-0.354079	Q8N983	Q8N983	39S ribosomal protein L43, mitochondrial	MRPL43	6	6	6	27.4	27.4	27.4	23.431	0	18.244	408450000	21	25.6354	25.2513	24.9065	24.3788	25.1446	24.6289	24.6914	24.9376	24.5731	24.7153
	0.847608	0.808384	O60613	O60613	15 kDa selenoprotein	2015-09-01	4	4	4	33.9	33.9	33.9	18.092	0	24.502	102520000	13	21.3209	23.7515	23.1744	22.9669	22.0071	23.5167	23.566	23.7825	22.5265	23.8711
	0.846413	0.178521	Q9BZE4	Q9BZE4	Nucleolar GTP-binding protein 1	GTPBP4	25	25	25	37.9	37.9	37.9	73.964	0	79.078	2314400000	129	27.4492	27.2137	27.4979	27.0479	27.1614	27.5632	27.2255	27.4767	27.6081	27.3894
	0.846137	0.194347	Q01970	Q01970	1-phosphatidylinositol 4,5-bisphosphate phosphodiesterase beta-3	PLCB3	13	13	13	14.4	14.4	14.4	138.8	0	27.465	703940000	25	25.2759	25.3352	25.3451	25.3209	25.5207	25.4373	25.9785	25.3629	25.5763	25.4145
	0.845566	0.451224	P04899	P04899	Guanine nucleotide-binding protein G(i) subunit alpha-2	GNAI2	7	7	5	30.1	30.1	24.5	40.45	0	22.939	623510000	34	24.1127	25.615	25.5527	25.2587	25.4165	25.6147	25.6298	25.6936	25.571	25.7026
	0.845078	-0.288662	Q8WTT2	Q8WTT2	Nucleolar complex protein 3 homolog	NOC3L	9	9	9	15.6	15.6	15.6	92.547	0	26.345	474260000	23	25.163	25.6979	25.4179	24.8676	25.5069	25.0764	25.0129	25.0256	24.7212	25.3738
	0.844642	-0.447871	O00515	O00515	Ladinin-1	LAD1	16	16	16	34.4	34.4	34.4	57.13	0	66.806	857280000	66	26.109	26.9075	26.2772	25.3048	26.428	25.927	25.7083	25.9507	25.733	25.4681
	0.844045	0.337088	Q96DH6	Q96DH6	RNA-binding protein Musashi homolog 2	MSI2	4	4	4	19.5	19.5	19.5	35.196	0	9.335	90142000	12	22.7684	22.379	23.0258	22.0272	23.031	22.9113	22.8187	23.1421	23.1643	22.8805
	0.843077	0.930126	P30533	P30533	Alpha-2-macroglobulin receptor-associated protein	LRPAP1	4	4	4	14	14	14	41.465	0	36.39	176030000	14	21.0986	23.9841	22.252	23.5024	23.9988	24.001	23.8234	24.1619	23.5744	23.9258
	0.842712	0.324286	P62314	P62314	Small nuclear ribonucleoprotein Sm D1	SNRPD1	3	3	3	37	37	37	13.281	0	27.084	778590000	42	24.9696	25.5082	25.4081	25.7643	25.3164	26.1316	25.9157	25.2691	25.497	25.7745
	0.837215	-0.291161	Q16630	Q16630	Cleavage and polyadenylation specificity factor subunit 6	CPSF6	14	14	14	28.1	28.1	28.1	59.209	0	80.762	1960800000	99	26.8889	27.8121	27.1221	27.2616	27.3169	27.2344	26.9991	26.7167	26.8326	27.163
	0.833257	0.693839	P62873	P62873	Guanine nucleotide-binding protein G(I)/G(S)/G(T) subunit beta-1	GNB1	7	7	4	26.8	26.8	15	37.377	0	83.979	225590000	20	23.987	21.9934	23.6166	24.059	22.8186	23.5916	24.1319	24.6084	23.7223	23.8895
	0.832701	-0.459231	O75380	O75380	NADH dehydrogenase [ubiquinone] iron-sulfur protein 6, mitochondrial	NDUFS6	7	7	7	61.3	61.3	61.3	13.711	0	44.526	1930800000	41	27.7082	28.1233	27.1173	26.5702	27.747	27.0764	26.8168	27.1644	27.1469	26.7653
	0.831421	-0.302328	Q99959	Q99959	Plakophilin-2	PKP2	5	5	5	8.9	8.9	8.9	97.414	0	14.784	166150000	12	23.68	24.0535	23.7636	23.4833	23.1039	23.0301	23.4619	23.0963	23.4823	23.5022
	0.829404	0.204613	P15311	P15311	Ezrin	EZR	41	41	29	59	59	43.7	69.412	0	171.74	13611000000	320	29.9562	29.3976	29.9385	29.9201	29.5819	30.0804	30.1177	29.8881	29.9176	29.8134
	0.827687	-1.08036	O75822	O75822	Eukaryotic translation initiation factor 3 subunit J	EIF3J	7	7	7	31	31	31	29.062	0	66.212	243280000	11	24.4775	24.885	24.4078	23.6587	24.6711	24.5414	24.5049	24.098	21.6821	21.8719
	0.826092	0.559569	P41227;Q9BSU3	P41227	N-alpha-acetyltransferase 10	NAA10	9	9	9	58.7	58.7	58.7	26.458	0	31.126	606940000	37	25.7154	24.1883	25.6938	25.132	24.3021	25.6441	26.0104	25.3217	25.4517	25.4015
	0.826035	0.218931	P82970	P82970	High mobility group nucleosome-binding domain-containing protein 5	HMGN5	3	3	3	13.8	13.8	13.8	31.524	0	25.406	431380000	16	24.8666	24.4881	24.5991	24.4493	24.5432	24.8785	24.4644	24.6172	25.047	25.0339
	0.82487	0.484735	Q9ULX9;O60675;O15525	Q9ULX9	Transcription factor MafF	MAFF	3	3	3	28	28	28	17.76	0	7.3246	103820000	14	22.913	22.1985	23.3134	21.7601	22.6951	23.1319	23.0713	22.9054	23.5091	22.6862
	0.824256	-1.49576	P48147	P48147	Prolyl endopeptidase	PREP	12	12	12	22.5	22.5	22.5	80.699	0	65.397	196750000	17	21.4917	22.8028	22.4496	26.0454	21.4258	21.9064	22.3523	20.6378	21.6949	20.1452
	0.823625	-0.281786	Q9NX58	Q9NX58	Cell growth-regulating nucleolar protein	LYAR	19	19	19	51.5	51.5	51.5	43.633	0	84.232	2205900000	88	27.4235	27.6336	27.7628	26.833	27.6912	27.3398	27.2805	27.1637	27.0724	27.0788
	0.82354	0.652325	P68032;P63267;P62736;P68133	P68032;P63267;P62736;P68133	Actin, alpha cardiac muscle 1;Actin, gamma-enteric smooth muscle;Actin, aortic smooth muscle;Actin, alpha skeletal muscle	ACTC1;ACTG2;ACTA2;ACTA1	22	4	4	43.2	12.7	12.7	42.019	0	86.022	1343400000	36	25.5193	24.8081	25.1812	26.7146	25.2645	26.6857	26.7688	25.8344	25.4791	25.9814
	0.816506	0.501411	P21589	P21589	5-nucleotidase	NT5E	6	6	6	13.9	13.9	13.9	63.367	0	17.877	124120000	23	22.7837	22.2936	22.7739	23.1963	22.4712	22.6196	24.0968	23.0357	22.7126	23.561
	0.816226	0.220504	Q9Y2K5	Q9Y2K5	R3H domain-containing protein 2	R3HDM2	7	6	6	11.6	9.2	9.2	107	0	36.976	152780000	23	23.5615	23.2611	23.6513	22.9146	23.3048	23.4942	23.5115	23.7079	23.6545	23.4278
	0.815521	-0.367793	P10768	P10768	S-formylglutathione hydrolase	ESD	6	6	6	23.4	23.4	23.4	31.462	0	31.754	407400000	41	24.8116	25.3214	24.4085	25.1988	24.5109	24.3504	24.8053	24.637	23.9749	24.6446
	0.81425	0.508121	Q8IZA0	Q8IZA0	Dyslexia-associated protein KIAA0319-like protein	KIAA0319L	3	3	3	3.5	3.5	3.5	115.66	0	9.722	340090000	14	24.5264	22.9484	24.5384	24.5046	24.4859	24.4276	24.8834	24.7439	24.7496	24.7399
	0.809878	1.08206	Q9NVS2	Q9NVS2	28S ribosomal protein S18a, mitochondrial	MRPS18A	4	4	4	23.5	23.5	23.5	22.184	0	9.79	303280000	10	21.9897	25.4069	22.2781	22.6076	24.5967	24.3356	24.2315	24.7045	24.629	24.3887
	0.808209	-0.548368	O15400	O15400	Syntaxin-7	STX7	4	4	4	25.7	25.7	25.7	29.815	0	25.218	153300000	12	23.4098	24.3007	23.7974	22.9282	24.1509	22.5241	22.7047	23.2204	23.6802	23.7157
	0.80804	-0.489785	O75083	O75083	WD repeat-containing protein 1	WDR1	14	14	14	30.4	30.4	30.4	66.193	0	44.843	745810000	35	25.4016	25.604	25.2282	26.6542	25.2522	24.9832	25.5579	25.3505	25.2058	24.5938
	0.806935	-1.08572	P49720	P49720	Proteasome subunit beta type-3	PSMB3	5	5	5	32.7	32.7	32.7	22.949	0	11.066	116900000	7	21.6249	23.1081	21.3122	25.0768	21.8899	21.6187	21.5119	21.6862	21.2559	21.5106
	0.802676	-0.919111	Q9NUL3	Q9NUL3	Double-stranded RNA-binding protein Staufen homolog 2	STAU2	7	6	6	17.5	16.1	16.1	62.608	0	17.792	188400000	19	23.6508	24.8277	23.6398	23.3601	24.671	23.5299	23.6469	22.9436	24.1921	21.2412
	0.801653	0.313354	Q9Y5J1	Q9Y5J1	U3 small nucleolar RNA-associated protein 18 homolog	UTP18	9	9	9	25.9	25.9	25.9	62.003	0	40.645	761040000	40	25.426	25.9735	25.9434	24.9804	25.8048	26.0727	26.1319	25.8987	25.7716	25.8198
	0.801578	0.36659	Q8IXT5	Q8IXT5	RNA-binding protein 12B	RBM12B	7	7	7	7.6	7.6	7.6	118.1	0	6.9949	177820000	13	23.9615	22.6707	23.3913	23.477	23.1915	23.5318	24.0277	23.63	23.4585	23.8769
	0.801362	-0.1934	Q14258	Q14258	E3 ubiquitin/ISG15 ligase TRIM25	TRIM25	19	19	19	35.1	35.1	35.1	70.973	0	94.06	1362000000	91	26.5841	26.7958	26.2846	26.8018	26.8358	26.6132	26.5958	26.2378	26.4245	26.4638
	0.801329	0.720351	Q9H5V8	Q9H5V8	CUB domain-containing protein 1	CDCP1	19	19	19	22.6	22.6	22.6	92.931	0	59.998	2432500000	90	27.1908	25.7086	26.9475	27.6462	26.1213	26.7539	28.1937	27.0616	27.0882	28.1188
	0.801216	-0.734534	P18206	P18206	Vinculin	VCL	26	26	26	33.1	33.1	33.1	123.8	0	116.44	1116000000	57	25.3832	26.0491	25.235	27.7813	25.5005	25.3363	25.1873	25.4041	25.2572	25.0916
	0.796271	0.994154	P68363;A6NHL2;Q9H853	P68363	Tubulin alpha-1B chain	TUBA1B	23	3	0	57.6	12	0	50.151	0	59.201	507510000	53	23.2502	21.7466	24.2684	25.5884	23.9183	24.8789	24.6064	24.4743	24.6272	25.1558
	0.789523	0.596371	P50750	P50750	Cyclin-dependent kinase 9	CDK9	7	6	6	19.4	17.2	17.2	42.777	0	21.173	138790000	11	21.8059	23.9585	23.572	22.7807	23.5593	23.7138	23.8184	23.7004	23.875	23.5506
	0.789475	-0.372936	O15027	O15027	Protein transport protein Sec16A	SEC16A	16	16	16	11	11	11	251.89	0	52.19	622560000	63	25.6766	26.0021	25.3802	25.0304	26.305	25.4738	25.1602	25.1458	25.5794	25.1703
	0.788447	-0.329077	Q9BY44	Q9BY44	Eukaryotic translation initiation factor 2A;Eukaryotic translation initiation factor 2A, N-terminally processed	EIF2A	8	8	8	18.6	18.6	18.6	64.989	0	22.537	462060000	31	25.1713	25.8807	25.0795	24.8883	25.3065	24.9945	24.798	25.2484	25.1391	24.501
	0.788362	-0.361382	P46976	P46976	Glycogenin-1	GYG1	5	5	5	18	18	18	39.383	0	37.878	471910000	16	25.114	25.5329	24.9665	25.3226	25.5549	24.5168	24.7057	25.3873	25.4769	24.5974
	0.787086	0.817164	O14647	O14647	Chromodomain-helicase-DNA-binding protein 2	CHD2	9	8	8	6	5.4	5.4	211.34	0	31.284	218870000	9	21.8058	22.3041	24.0786	23.8759	24.2362	23.8703	24.7182	23.8776	23.7209	24.1994
	0.786159	0.312154	Q8ND56	Q8ND56	Protein LSM14 homolog A	LSM14A	8	8	8	14.9	14.9	14.9	50.529	0	37.082	1095500000	31	26.5517	25.8799	26.4401	25.7492	26.0134	26.6776	26.4432	25.9463	26.5304	26.5976
	0.785739	0.2693	P26196	P26196	Probable ATP-dependent RNA helicase DDX6	DDX6	6	6	6	19.9	19.9	19.9	54.416	0	51.275	351940000	29	24.3606	24.4525	24.3826	24.4209	24.525	24.9246	24.5908	24.1168	25.1448	24.7111
	0.785076	-0.142166	O15234	O15234	Protein CASC3	CASC3	25	25	25	43.4	43.4	43.4	76.277	0	323.31	9457000000	305	29.2336	29.4775	29.2927	29.4135	29.2609	29.2947	28.9098	29.383	29.2178	29.1622
	0.784057	0.210494	Q9UGP4	Q9UGP4	LIM domain-containing protein 1	LIMD1	7	7	7	16.1	16.1	16.1	72.189	0	42.343	219460000	19	23.4338	23.9616	23.7615	23.9998	24.1766	24.2816	23.9966	24.032	24.0801	23.9954
	0.779106	-0.17343	P22626	P22626	Heterogeneous nuclear ribonucleoproteins A2/B1	HNRNPA2B1	31	31	31	68.3	68.3	68.3	37.429	0	323.31	58201000000	572	32.0353	32.0455	32.0906	31.9247	32.4594	32.0613	31.7744	31.8413	32.1329	31.8784
	0.777775	0.207124	Q8IY81	Q8IY81	pre-rRNA processing protein FTSJ3	FTSJ3	24	24	24	32.6	32.6	32.6	96.557	0	149.63	2694100000	161	27.534	27.5455	27.8449	27.0653	27.5916	27.8381	27.6267	27.7258	27.8357	27.5907
	0.775252	-0.359568	Q99879;Q99880;Q99877;Q93079;Q5QNW6;P62807;P58876;P57053;O60814	Q99879;Q99880;Q99877;Q93079;Q5QNW6;P62807;P58876;P57053;O60814	Histone H2B type 1-M;Histone H2B type 1-L;Histone H2B type 1-N;Histone H2B type 1-H;Histone H2B type 2-F;Histone H2B type 1-C/E/F/G/I;Histone H2B type 1-D;Histone H2B type F-S;Histone H2B type 1-K	HIST1H2BM;HIST1H2BL;HIST1H2BN;HIST1H2BH;HIST2H2BF;HIST1H2BC;HIST1H2BD;H2BFS;HIST1H2BK	8	8	3	52.4	52.4	16.7	13.989	0	44.274	21734000000	164	31.1562	31.2924	30.6713	30.147	30.8709	30.345	30.3215	30.6925	30.8239	30.1571
	0.771582	-0.844769	Q9Y3B4	Q9Y3B4	Splicing factor 3B subunit 6	SF3B6	4	4	4	32	32	32	14.585	0	10.667	259090000	13	24.4165	24.8762	24.343	24.175	24.3934	24.0229	24.3926	21.4275	23.9926	24.1448
	0.770872	0.781402	Q6UVK1	Q6UVK1	Chondroitin sulfate proteoglycan 4	CSPG4	10	10	10	6.2	6.2	6.2	250.53	0	28.856	102200000	18	23.3609	22.8683	21.2792	22.174	21.5278	22.5151	24.1822	23.3337	22.7786	22.3076
	0.769601	-1.8808	P05976;P08590	P05976;P08590	Myosin light chain 1/3, skeletal muscle isoform;Myosin light chain 3	MYL1;MYL3	2	2	2	8.2	8.2	8.2	21.145	0	37.811	1072300000	20	26.8436	25.8312	26.5938	26.8648	26.0785	26.8942	26.3985	21.3005	26.3853	21.8292
	0.768715	0.582096	P55010	P55010	Eukaryotic translation initiation factor 5	EIF5	8	8	8	17.2	17.2	17.2	49.222	0	30.214	405870000	19	24.6222	22.962	24.7001	25.1822	24.8155	25.0708	25.0792	25.0168	25.0641	24.9615
	0.766708	0.235157	Q9HCE1	Q9HCE1	Putative helicase MOV-10	MOV10	12	12	12	14.6	14.6	14.6	113.67	0	34.114	342070000	32	24.3457	24.9493	24.6709	24.0492	24.6008	24.7527	24.6782	24.8795	24.7096	24.7716
	0.76551	0.222526	Q08211	Q08211	ATP-dependent RNA helicase A	DHX9	26	26	26	24.8	24.8	24.8	140.96	0	72.227	1249000000	93	26.4179	26.7255	26.2097	26.3668	26.073	26.2766	26.8069	26.5005	26.7919	26.5296
	0.764121	0.277178	Q7L2E3	Q7L2E3	Putative ATP-dependent RNA helicase DHX30	DHX30	17	17	17	16.8	16.8	16.8	133.94	0	52.703	510890000	49	25.6032	25.1972	25.1427	24.8632	24.5043	25.2831	25.2836	25.4314	25.3595	25.3388
	0.763918	-0.315102	Q5T200	Q5T200	Zinc finger CCCH domain-containing protein 13	ZC3H13	39	39	39	23.9	23.9	23.9	196.63	0	151.11	4672500000	150	28.7125	28.8995	28.705	27.8833	28.6809	27.9319	28.6127	28.1405	28.3366	28.284
	0.762664	1.8479	P52655;Q9UNN4	P52655	Transcription initiation factor IIA subunit 1;Transcription initiation factor IIA alpha chain;Transcription initiation factor IIA beta chain	GTF2A1	4	4	4	6.9	6.9	6.9	41.513	0	34.14	5754500000	49	27.7553	26.8138	27.8266	29.5509	22.2678	28.762	28.5969	28.5713	28.3352	29.1885
	0.762131	0.517734	P52756	P52756	RNA-binding protein 5	RBM5	9	8	8	12.9	11.4	11.4	92.153	0	16.137	102500000	11	23.4116	21.7643	23.0748	23.1476	21.972	23.2094	23.4663	22.9395	23.2221	23.1216
	0.761834	0.484607	Q16531	Q16531	DNA damage-binding protein 1	DDB1	8	8	8	10.4	10.4	10.4	126.97	0	33.213	182270000	14	23.859	22.3043	23.4661	23.8541	22.6507	23.5436	23.7898	23.6689	23.8797	23.6752
	0.761045	-0.906011	P31947	P31947	14-3-3 protein sigma	SFN	21	19	19	75.8	71.8	71.8	27.774	0	261.17	13980000000	154	28.7091	29.0541	28.3962	31.7192	28.8424	28.5848	28.3346	28.3807	28.5763	28.3145
	0.757846	-0.249703	Q92785;Q92784;Q92782;Q92794;Q8WYB5	Q92785	Zinc finger protein ubi-d4	DPF2	12	12	12	37.6	37.6	37.6	44.155	0	48.214	504230000	49	25.1675	25.6652	25.0057	25.331	25.8474	25.1871	25.0062	25.2475	25.3145	25.013
	0.756561	0.308197	Q9BTL3;A0A3B3IU46	Q9BTL3;A0A3B3IU46	RNMT-activating mini protein	FAM103A1	4	4	4	29.7	29.7	29.7	14.381	0	12.224	187720000	11	23.1983	23.2127	23.991	23.6907	23.808	24.1116	23.3867	24.0294	24.0398	23.8742
	0.755936	-0.419712	P62805	P62805	Histone H4	HIST1H4A	9	9	9	60.2	60.2	60.2	11.367	0	41.47	6161500000	94	28.2268	28.8529	28.4063	29.7297	28.6814	28.6285	28.278	28.0359	28.5665	28.2896
	0.754937	-0.153214	P62979;P62987;P0CG47;P0CG48	P62979;P62987;P0CG47;P0CG48	Ubiquitin-40S ribosomal protein S27a;Ubiquitin;40S ribosomal protein S27a;Ubiquitin-60S ribosomal protein L40;Ubiquitin;60S ribosomal protein L40;Polyubiquitin-B;Ubiquitin;Polyubiquitin-C;Ubiquitin	RPS27A;UBA52;UBB;UBC	16	16	16	70.5	70.5	70.5	17.965	0	214.48	19316000000	327	30.6897	30.6892	30.4418	30.2828	30.6526	30.5891	30.2098	30.3225	30.4415	30.4272
	0.754589	0.762383	Q8IX01	Q8IX01	SURP and G-patch domain-containing protein 2	SUGP2	7	7	7	8.8	8.8	8.8	120.21	0	31.013	281660000	22	24.493	24.6882	24.6167	21.9983	23.9883	24.8483	24.9151	24.4304	24.8443	24.5585
	0.75243	0.422204	Q9Y4L1;Q9BXT5	Q9Y4L1	Hypoxia up-regulated protein 1	HYOU1	50	50	50	53	53	53	111.33	0	306.85	10923000000	365	29.3548	28.6935	29.0766	29.5623	29.0827	29.0566	30.364	29.3149	29.2292	29.9161
	0.751228	0.777615	Q96F45;Q9H7S9	Q96F45	Zinc finger protein 503	ZNF503	5	5	5	15.6	15.6	15.6	62.554	0	48.224	145630000	17	23.2154	22.7991	20.7914	23.2667	23.7978	23.7044	23.6312	23.4731	23.651	23.2988
	0.750247	-0.465739	Q92844	Q92844	TRAF family member-associated NF-kappa-B activator	TANK	5	5	5	16.7	16.7	16.7	47.815	0	15.376	175830000	21	24.3717	24.3798	24.0454	23.0957	24.7923	24.1253	23.3831	23.5657	23.7962	23.4858
	0.748972	0.528748	O60716	O60716	Catenin delta-1	CTNND1	15	15	15	21.9	21.9	21.9	108.17	0	58.762	433610000	35	24.7024	23.0653	24.5957	24.8517	24.907	25.0501	25.2217	25.0075	24.6302	24.8565
	0.748921	1.49854	Q969Q0;P83881	Q969Q0;P83881	60S ribosomal protein L36a-like;60S ribosomal protein L36a	RPL36AL;RPL36A	6	6	6	48.1	48.1	48.1	12.469	0	20.264	3112600000	21	27.7407	26.731	28.2791	27.531	22.6617	28.2625	28.0521	27.9226	28.2591	27.9399
	0.747087	1.408	Q16563	Q16563	Synaptophysin-like protein 1	SYPL1	2	2	2	10	10	10	28.565	0	10.965	243020000	11	24.0803	21.8475	23.6381	24.5647	19.5239	23.8853	23.7432	24.1423	23.8382	25.0854
	0.745806	-0.905316	Q06124	Q06124	Tyrosine-protein phosphatase non-receptor type 11	PTPN11	9	9	9	21.9	21.9	21.9	68.01	0	18.729	288340000	19	24.6432	24.6553	24.3698	24.2396	24.9187	23.997	24.5497	23.9612	24.4978	21.2943
	0.743961	0.393614	Q13740	Q13740	CD166 antigen	ALCAM	19	19	19	37.7	37.7	37.7	65.102	0	119.47	4234300000	159	27.9388	27.5185	27.8135	28.3811	27.7286	27.5405	28.4118	28.4199	28.0665	28.9098
	0.742549	0.615497	P40227;Q92526	P40227	T-complex protein 1 subunit zeta	CCT6A	9	9	9	23.7	23.7	23.7	58.024	0	46.922	540680000	30	24.8549	24.302	24.3282	26.018	23.6114	25.1568	25.0389	25.7328	25.1184	25.1452
	0.74169	0.321183	Q9Y295	Q9Y295	Developmentally-regulated GTP-binding protein 1	DRG1	9	9	9	30.8	30.8	30.8	40.542	0	33.359	222940000	42	24.3994	23.8739	24.0433	23.4207	23.2859	24.173	23.8552	24.3129	24.0464	24.2417
	0.741238	0.173247	P09651;Q32P51	P09651	Heterogeneous nuclear ribonucleoprotein A1;Heterogeneous nuclear ribonucleoprotein A1, N-terminally processed	HNRNPA1	21	21	10	58.3	58.3	26.1	38.746	0	234.54	22994000000	184	30.4369	30.4528	30.6143	30.776	30.8804	30.9413	30.4948	30.8697	30.8275	30.8932
	0.740349	0.792271	Q6YHK3	Q6YHK3	CD109 antigen	CD109	14	14	14	13.8	13.8	13.8	161.69	0	67.955	299710000	53	24.157	24.2119	23.9235	24.4541	21.7599	24.171	25.0409	24.6881	23.7896	24.7781
	0.739619	0.793895	O00244	O00244	Copper transport protein ATOX1	ATOX1	4	4	4	47.1	47.1	47.1	7.4016	0	13.085	1068800000	19	26.5305	25.1715	26.4463	25.8055	23.7396	26.6621	26.1266	26.8218	25.8302	26.2223
	0.738591	-0.275891	P22087	P22087	rRNA 2-O-methyltransferase fibrillarin	FBL	12	12	11	34	34	30.5	33.784	0	46.511	1794300000	55	27.0973	27.6883	26.6301	27.0833	26.7638	26.6765	26.8848	26.6501	26.8137	26.8582
	0.738299	0.704363	P11166	P11166	Solute carrier family 2, facilitated glucose transporter member 1	SLC2A1	6	6	6	15	15	15	54.083	0	16.862	347140000	18	23.8754	22.8313	24.2865	25.1632	23.1812	24.5256	24.9351	23.7925	24.3482	25.258
	0.738234	-1.19079	P13284	P13284	Gamma-interferon-inducible lysosomal thiol reductase	IFI30	3	3	3	30	30	30	27.963	0	15.432	957960000	39	26.4861	26.2036	26.1179	26.4244	25.6033	25.963	25.8729	25.7633	21.7874	25.4948
	0.735904	-0.250028	P63104	P63104	14-3-3 protein zeta/delta	YWHAZ	26	26	21	78.4	78.4	68.2	27.745	0	306.09	16574000000	250	30.0421	30.3779	29.8227	30.7569	30.02	30.0841	29.839	30.0544	29.9276	29.8644
	0.735634	-0.449966	Q14244	Q14244	Ensconsin	MAP7	5	5	5	9.3	9.3	9.3	84.051	0	21.424	181270000	9	23.9999	25.0085	24.0572	23.156	24.2064	23.8226	23.8902	23.4786	23.4235	23.5631
	0.73428	0.367822	O15042	O15042	U2 snRNP-associated SURP motif-containing protein	U2SURP	48	48	48	48.2	48.2	48.2	118.29	0	323.31	13380000000	376	29.4854	29.4144	29.5165	30.0486	28.9607	29.4801	30.494	29.7296	29.5481	30.0129
	0.73325	0.251495	Q9BSC4	Q9BSC4	Nucleolar protein 10	NOL10	8	8	8	14.5	14.5	14.5	80.301	0	12.588	133910000	15	22.8075	23.0094	23.3856	22.6692	23.3885	23.4259	23.1515	23.0268	23.5139	23.3996
	0.732755	-0.733907	P62195	P62195	26S protease regulatory subunit 8	PSMC5	10	10	9	32.3	32.3	29.3	45.626	0	37.432	180950000	17	23.6504	23.1805	22.0884	25.1233	23.1669	22.8334	22.8729	22.9747	22.4838	22.3751
	0.731735	-1.87217	O75223	O75223	Gamma-glutamylcyclotransferase	GGCT	15	15	15	70.2	70.2	70.2	21.007	0	107.48	1490700000	31	23.4377	22.7439	22.4872	29.1836	22.8492	22.6034	22.3868	22.3231	21.3556	22.6719
	0.731682	0.741285	P13726	P13726	Tissue factor	F3	6	6	6	27.5	27.5	27.5	33.067	0	49.536	239110000	21	22.6809	22.1307	24.0627	24.8817	22.8497	24.0138	24.2268	23.721	24.0496	24.3008
	0.730543	0.699774	Q53F19	Q53F19	Uncharacterized protein C17orf85	C17orf85	5	5	5	9	9	9	70.592	0	10.373	107110000	11	21.6172	22.1167	23.8815	21.4758	23.2591	23.5154	23.2224	23.1009	22.8599	23.1505
	0.730322	0.33768	P05026	P05026	Sodium/potassium-transporting ATPase subunit beta-1	ATP1B1	13	13	13	45.2	45.2	45.2	35.061	0	58.948	4971400000	83	28.3075	27.7979	28.1479	28.5393	28.272	27.9334	28.6127	28.6152	28.418	29.1736
	0.73017	0.935782	A0A8Q3SIG1;Q6ZTK2	A0A8Q3SIG1			4	4	4	1.4	1.4	1.4	363.32	0	3.6152	453370000	13	25.2176	21.826	25.1312	24.4969	24.6765	25.5857	25.0124	25.2951	24.6694	25.4645
	0.729879	-0.707758	Q9BZZ5	Q9BZZ5	Apoptosis inhibitor 5	API5	3	3	3	8.2	8.2	8.2	59.004	0	3.5011	186210000	8	24.1441	24.0903	23.9605	23.3048	24.5539	23.7067	23.7668	23.7028	23.8164	21.5221
	0.728627	-0.219211	Q9H501	Q9H501	ESF1 homolog	ESF1	45	45	45	47.1	47.1	47.1	98.795	0	252.28	5371800000	218	28.7038	28.782	28.6859	28.2727	28.8065	28.2484	28.886	28.2704	28.3659	28.3841
	0.727687	-0.646056	Q8IUX4;Q96AK3	Q8IUX4;Q96AK3	DNA dC->dU-editing enzyme APOBEC-3F;DNA dC->dU-editing enzyme APOBEC-3D	APOBEC3F;APOBEC3D	2	2	1	5.6	5.6	2.4	45.02	0	3.8248	21597000	5	20.9311	22.1392	21.1252	23.2381	22.6569	21.6534	21.1737	21.3506	21.3082	21.3743
	0.727687	0.552157	P15328	P15328	Folate receptor alpha	FOLR1	4	4	4	19.1	19.1	19.1	29.819	0	24.221	196780000	20	23.4579	23.6712	23.6934	23.896	21.91	23.5744	23.8309	23.7454	23.8941	24.3444
	0.726837	0.71764	P54709	P54709	Sodium/potassium-transporting ATPase subunit beta-3	ATP1B3	10	10	10	55.2	55.2	55.2	31.512	0	92.772	5128300000	113	28.4943	26.6087	28.5323	28.9094	26.868	28.5045	28.6234	28.7223	28.1106	29.04
	0.726462	0.253297	P09382	P09382	Galectin-1	LGALS1	14	14	14	95.6	95.6	95.6	14.716	0	293.65	41920000000	288	31.8182	31.4191	31.6014	31.1813	31.1795	31.8514	31.5424	31.9836	31.2818	31.8069
	0.723818	-0.223975	O43291	O43291	Kunitz-type protease inhibitor 2	SPINT2	9	9	9	47.2	47.2	47.2	28.228	0	125.64	3881400000	76	28.3246	28.4872	28.3633	28.0049	28.0523	27.7263	28.3806	27.7962	27.9782	28.2311
	0.723258	-0.339819	Q9BZI7	Q9BZI7	Regulator of nonsense transcripts 3B	UPF3B	11	11	11	26.9	26.9	26.9	57.761	0	107.51	602450000	46	25.4392	26.1308	25.9727	24.8744	25.5958	25.3327	25.5295	25.3004	25.0917	25.0595
	0.720448	-0.328587	P18077	P18077	60S ribosomal protein L35a	RPL35A	4	4	4	29.1	29.1	29.1	12.538	0	4.525	352800000	13	24.7476	24.9611	24.9632	24.2694	25.0968	24.5195	25.0095	24.033	24.6815	24.1517
	0.715843	0.456998	Q8TCJ2	Q8TCJ2	Dolichyl-diphosphooligosaccharide--protein glycosyltransferase subunit STT3B	STT3B	9	9	8	11.9	11.9	11	93.673	0	13.371	238680000	16	23.955	22.5127	23.9299	24.0535	23.639	23.6132	24.5375	24.0193	24.0446	24.1604
	0.715835	0.73298	Q7KZ85	Q7KZ85	Transcription elongation factor SPT6	SUPT6H	11	11	11	10.6	10.6	10.6	199.07	0	28.313	159610000	27	23.8853	21.3243	23.0009	23.9047	22.0909	23.8229	23.572	23.6481	23.223	23.605
	0.715033	0.29988	Q9Y281	Q9Y281	Cofilin-2	CFL2	10	6	6	69.3	44	44	18.736	0	19.183	109020000	14	23.0203	23.2213	22.8448	22.8069	22.0453	23.0003	22.9984	22.9378	23.2723	23.2291
	0.713969	-0.239486	Q16527	Q16527	Cysteine and glycine-rich protein 2	CSRP2	7	7	7	51.3	51.3	51.3	20.954	0	35.363	739380000	39	25.9371	26.2264	25.88	25.4041	26.2813	25.83	25.5336	25.7537	25.8334	25.5807
	0.713779	-0.319392	P05388;Q8NHW5	P05388;Q8NHW5	60S acidic ribosomal protein P0;60S acidic ribosomal protein P0-like	RPLP0;RPLP0P6	6	6	6	32.5	32.5	32.5	34.273	0	37.804	530730000	26	25.8381	25.5084	24.8998	25.5106	25.0121	24.7326	25.2081	25.5019	24.9281	24.8012
	0.713643	0.426417	Q9UBN6	Q9UBN6	Tumor necrosis factor receptor superfamily member 10D	TNFRSF10D	4	4	4	10.6	10.6	10.6	41.849	0	7.0705	71733000	13	21.5599	22.9291	22.706	21.5591	22.515	22.4386	22.824	22.7809	22.7817	22.576
	0.712343	0.280152	P11940;Q9H361;Q4VXU2;Q96DU9	P11940	Polyadenylate-binding protein 1	PABPC1	30	30	19	54.6	54.6	36.2	70.67	0	229.78	6842900000	240	28.8839	28.542	28.9084	29.1505	28.0528	29.0566	28.8412	28.9044	28.9948	29.1415
	0.710441	0.186204	P19105;O14950;P24844	P19105;O14950	Myosin regulatory light chain 12A;Myosin regulatory light chain 12B	MYL12A;MYL12B	7	7	7	46.2	46.2	46.2	19.794	0	31.615	499670000	30	25.0326	24.8972	25.0568	25.0315	25.1831	25.491	25.0606	25.2484	25.4822	24.85
	0.709324	0.589168	Q13421	Q13421	Mesothelin;Megakaryocyte-potentiating factor;Mesothelin, cleaved form	MSLN	5	5	5	8.4	8.4	8.4	68.985	0	10.328	135920000	7	23.055	22.3407	23.1119	23.679	21.6713	22.7905	22.9705	23.5007	23.4344	24.1075
	0.709009	-0.39537	P33240	P33240	Cleavage stimulation factor subunit 2	CSTF2	22	10	10	52.9	28.2	28.2	60.959	0	45.254	1716500000	50	27.4958	27.6736	27.0558	26.2594	27.7627	26.9504	26.7953	26.9602	26.8541	26.7104
	0.708949	-0.39426	P61604	P61604	10 kDa heat shock protein, mitochondrial	HSPE1	13	13	13	86.3	86.3	86.3	10.932	0	42.953	8319300000	97	29.6274	29.7768	29.3513	28.4112	29.9188	29.2107	28.7712	29.1478	29.0001	28.9844
	0.708575	-0.213754	Q9BW91	Q9BW91	ADP-ribose pyrophosphatase, mitochondrial	NUDT9	3	3	3	10.3	10.3	10.3	39.125	0.0012912	2.3851	67576000	3	22.3454	22.2247	22.5758	22.2397	22.9575	22.2565	22.3346	22.0405	22.4204	22.2224
	0.708449	-0.157156	P18754	P18754	Regulator of chromosome condensation	RCC1	10	10	10	37.5	37.5	37.5	44.969	0	53.532	339160000	30	24.7394	24.9898	24.4236	24.8165	24.539	24.6267	24.6399	24.3711	24.5268	24.5579
	0.708114	-0.835255	Q9BV68	Q9BV68	E3 ubiquitin-protein ligase RNF126	RNF126	6	6	6	37.3	37.3	37.3	33.861	0	37.384	396490000	26	24.7886	25.6703	24.8822	24.681	25.1147	24.8273	24.7541	21.9515	24.9394	24.4882
	0.708013	1.04988	P78504	P78504	Protein jagged-1	JAG1	6	6	5	6.6	6.6	5.5	133.8	0	27.032	194260000	20	23.9091	20.9765	21.1516	24.0669	24.1783	23.742	23.518	24.0146	24.0277	24.2293
	0.706898	0.648069	Q9BRX2	Q9BRX2	Protein pelota homolog	PELO	6	6	6	15.8	15.8	15.8	43.359	0	9.0404	463490000	14	24.8774	25.4219	25.0344	24.6253	22.8423	24.8589	25.2061	25.1829	25.4721	25.3215
	0.706096	0.977354	Q6NYC1	Q6NYC1	Bifunctional arginine demethylase and lysyl-hydroxylase JMJD6	JMJD6	13	13	13	40.7	40.7	40.7	46.461	0	82.668	418890000	51	23.7055	24.5776	24.689	25.1257	21.4316	24.6024	25.2867	24.9692	24.2091	25.3487
	0.705918	0.229102	P17535	P17535	Transcription factor jun-D	JUND	6	6	5	34	34	31.7	35.173	0	36.659	297200000	30	24.2161	24.196	24.6783	24.3187	24.8161	24.9689	24.7813	24.4148	24.728	24.4777
	0.705249	-1.39596	P61970	P61970	Nuclear transport factor 2	NUTF2	3	3	3	22.8	22.8	22.8	14.478	0	50.837	293040000	10	24.875	23.6977	23.7689	25.7977	22.5856	20.0242	24.3721	23.941	21.6619	23.7459
	0.704628	-0.534998	Q07065	Q07065	Cytoskeleton-associated protein 4	CKAP4	23	23	23	55.5	55.5	55.5	66.022	0	323.31	1760300000	94	26.314	26.837	26.0371	28.176	26.4925	26.3144	26.3481	26.3217	26.2199	25.9776
	0.704514	0.297004	P20042	P20042	Eukaryotic translation initiation factor 2 subunit 2	EIF2S2	14	14	14	43.5	43.5	43.5	38.388	0	35.664	1065700000	44	26.228	26.2909	26.2182	25.2586	25.9145	26.5605	26.3775	26.1555	26.241	26.0607
	0.702987	0.632619	Q92673	Q92673	Sortilin-related receptor	SORL1	10	10	10	5.9	5.9	5.9	248.42	0	31.435	176220000	21	23.7296	22.0375	23.6094	23.736	22.2638	23.0549	24.4158	23.3277	23.7052	24.0357
	0.702551	-0.199006	P62310	P62310	U6 snRNA-associated Sm-like protein LSm3	LSM3	4	4	4	42.2	42.2	42.2	11.845	0	66.416	237330000	27	23.967	24.2422	23.886	24.4521	23.9775	24.2282	23.6773	23.8394	23.7942	23.9907
	0.702013	-0.430124	Q9H6S0	Q9H6S0	Probable ATP-dependent RNA helicase YTHDC2	YTHDC2	11	11	11	10.9	10.9	10.9	160.25	0	16.336	152250000	12	23.233	24.1161	23.402	23.1068	23.8679	23.1148	23.2816	23.3358	22.2173	23.6256
	0.701324	0.277126	Q02880;P11388	Q02880	DNA topoisomerase 2-beta	TOP2B	7	7	7	5.7	5.7	5.7	183.26	0	13.733	60409000	14	22.0149	21.4325	22.259	22.146	22.1378	22.0177	22.7753	22.2432	22.2531	22.0866
	0.700989	-0.402715	Q14202	Q14202	Zinc finger MYM-type protein 3	ZMYM3	4	4	4	3.9	3.9	3.9	152.38	0	7.1673	129240000	13	23.376	24.4244	23.6391	22.7199	23.5176	22.9697	23.3041	22.948	23.3902	23.0515
	0.700325	0.413111	Q3SY56	Q3SY56	Transcription factor Sp6	SP6	3	3	3	13.3	13.3	13.3	39.839	0	14.9	60123000	12	22.5234	21.8932	22.3525	20.9806	22.4328	22.5878	22.3649	22.2008	22.6077	22.4868
	0.700277	0.188966	P42892	P42892	Endothelin-converting enzyme 1	ECE1	8	8	8	15.6	15.6	15.6	87.163	0	63.357	1185200000	35	26.2811	26.1343	26.0315	26.2772	26.5368	26.2574	26.1904	26.7548	26.4078	26.5953
	0.699354	-0.253971	P49773	P49773	Histidine triad nucleotide-binding protein 1	HINT1	6	6	6	65.1	65.1	65.1	13.802	0	13.481	2178400000	20	27.3592	27.6859	27.7191	26.9195	27.6156	27.268	27.5156	27.129	26.8758	27.2409
	0.698565	-0.972975	P31949	P31949	Protein S100-A11;Protein S100-A11, N-terminally processed	S100A11	8	8	8	56.2	56.2	56.2	11.74	0	60.154	4028600000	64	27.1484	26.9455	26.2048	30.1465	27.0241	26.6197	26.0828	26.9322	26.4666	26.503
	0.69449	-0.281045	A0MZ66	A0MZ66	Shootin-1	KIAA1598	20	20	20	37.2	37.2	37.2	71.639	0	67.58	829930000	68	26.0449	26.4419	26.0064	25.5103	26.3863	25.899	26.0105	25.3718	25.9497	25.7536
	0.693201	-0.936883	P61088;Q5JXB2	P61088;Q5JXB2	Ubiquitin-conjugating enzyme E2 N;Putative ubiquitin-conjugating enzyme E2 N-like	UBE2N;UBE2NL	4	4	4	24.3	24.3	24.3	17.138	0	14.733	260670000	14	24.3978	24.5434	24.0548	24.6738	24.4581	24.011	24.0629	24.316	20.8291	24.2246
	0.692919	-0.21976	P62424	P62424	60S ribosomal protein L7a	RPL7A	23	23	23	60.5	60.5	60.5	29.995	0	161.58	19575000000	224	30.6705	30.934	30.6672	30.0505	30.766	30.511	30.4087	30.3999	30.4617	30.2082
	0.690854	-0.472838	P55081	P55081	Microfibrillar-associated protein 1	MFAP1	15	15	15	38.7	38.7	38.7	51.958	0	195.68	3203800000	98	28.1456	28.426	28.2206	26.8803	28.8689	27.7513	27.468	27.6913	27.8439	27.4227
	0.686338	-0.358605	P62851	P62851	40S ribosomal protein S25	RPS25	6	6	6	31.2	31.2	31.2	13.742	0	16.115	736300000	26	26.5556	26.3931	25.7984	25.2581	25.9718	25.5127	25.8695	25.806	25.7853	25.2104
	0.683778	0.318045	O60841	O60841	Eukaryotic translation initiation factor 5B	EIF5B	80	80	80	51.3	51.3	51.3	138.83	0	323.31	21031000000	544	30.2256	30.1109	30.0744	30.7267	30.0125	29.9924	30.9985	30.3969	30.3813	30.9712
	0.683084	0.890075	Q13433	Q13433	Zinc transporter ZIP6	SLC39A6	7	7	7	7.9	7.9	7.9	85.046	0	19.847	478800000	23	21.7913	25.1253	24.8389	24.7297	24.6301	24.626	25.4499	25.5685	25.3412	24.58
	0.682088	-0.805432	P61019;Q8WUD1	P61019	Ras-related protein Rab-2A	RAB2A	9	9	9	44.8	44.8	44.8	23.545	0	40.217	210960000	13	23.5838	23.568	22.5675	25.6873	23.4746	22.4591	22.2397	23.7002	23.5181	22.9369
	0.681936	-0.184335	Q5VW38	Q5VW38	Protein GPR107	GPR107	5	5	5	10	10	10	66.99	0	13.123	232990000	17	24.4378	24.2224	24.3454	23.8687	24.2995	23.7964	24.053	24.3669	24.0609	23.975
	0.679458	0.512144	Q9Y490;Q9Y4G6	Q9Y490	Talin-1	TLN1	14	14	14	8.6	8.6	8.6	269.76	0	45.7	149250000	32	22.8323	23.6923	22.9478	23.6907	21.6871	23.348	23.5425	23.3934	23.7414	23.3857
	0.678243	0.436384	Q96ME7	Q96ME7	Zinc finger protein 512	ZNF512	8	8	8	22	22	22	64.681	0	15.472	283780000	23	24.4757	22.9538	24.5176	23.7232	24.4484	24.4625	24.7619	24.211	24.5543	24.3109
	0.678172	-0.967128	Q9UK45	Q9UK45	U6 snRNA-associated Sm-like protein LSm7	LSM7	2	2	2	33	33	33	11.602	0	4.6403	241500000	18	24.6127	24.571	24.6264	23.8034	24.5046	20.7079	24.0097	24.4477	24.0294	24.0878
	0.678062	0.993544	Q6NXG1;Q9H6T0	Q6NXG1	Epithelial splicing regulatory protein 1	ESRP1	8	8	8	18.5	18.5	18.5	75.585	0	19.19	675480000	17	25.1659	25.2775	25.0401	24.7291	21.4439	25.2499	25.4404	25.2825	25.3928	25.2587
	0.67708	0.908519	Q15527	Q15527	Surfeit locus protein 2	SURF2	5	5	5	23.8	23.8	23.8	29.617	0	9.5154	180340000	12	21.1572	24.1471	24.0268	23.4527	21.2669	23.7149	23.7538	23.8073	23.8701	23.4472
	0.676684	0.329068	P06576	P06576	ATP synthase subunit beta, mitochondrial	ATP5B	15	15	15	41.2	41.2	41.2	56.559	0	74.625	757490000	55	24.9497	25.1638	25.6234	26.149	25.0664	25.9128	25.8465	25.8212	25.642	25.3751
	0.676294	0.540808	O00410;O60518	O00410	Importin-5	IPO5	11	11	11	14.9	14.9	14.9	123.63	0	34.577	208800000	34	23.4244	23.8169	23.9563	23.8644	21.9475	23.8194	24.3621	23.728	24.1363	23.668
	0.674855	-0.208791	P05455	P05455	Lupus La protein	SSB	21	21	21	49.5	49.5	49.5	46.836	0	134.44	4148700000	121	28.4202	28.6169	28.4202	27.8086	28.5848	28.2724	28.0287	28.0891	28.1553	28.2613
	0.674592	0.208319	Q9Y2U8	Q9Y2U8	Inner nuclear membrane protein Man1	LEMD3	8	8	8	12.5	12.5	12.5	99.996	0	18.97	191140000	21	23.3712	23.8623	23.4794	23.6778	24.031	24.1694	23.9831	23.7591	23.932	23.6196
	0.674162	-0.266206	Q6DD87	Q6DD87	Zinc finger protein 787	ZNF787	10	10	10	42.1	42.1	42.1	40.428	0	109.07	1763200000	52	26.9988	27.3065	27.0999	26.4941	27.5336	27.0349	26.6984	26.8321	26.9872	26.5494
	0.672634	0.237706	Q12904	Q12904	Aminoacyl tRNA synthase complex-interacting multifunctional protein 1;Endothelial monocyte-activating polypeptide 2	AIMP1	10	10	10	37.2	37.2	37.2	34.352	0	42.757	706670000	44	24.9327	25.4809	25.3525	25.8461	25.3878	25.9411	25.7947	25.4618	25.52	25.4709
	0.67179	-0.329604	Q96F86	Q96F86	Enhancer of mRNA-decapping protein 3	EDC3	3	3	3	9.1	9.1	9.1	56.077	0	6.3829	65534000	10	22.2494	22.3024	22.8386	21.8651	23.0508	21.7649	22.1891	22.4941	22.0997	22.1104
	0.670197	0.421978	Q92973;O14787	Q92973	Transportin-1	TNPO1	6	6	6	8.9	8.9	8.9	102.35	0	17.753	148120000	19	23.6137	22.1032	23.3037	23.4033	22.786	23.26	24.0684	23.308	23.4352	23.2481
	0.668274	0.219922	Q13185	Q13185	Chromobox protein homolog 3	CBX3	11	11	9	62.8	62.8	56.3	20.811	0	104.27	10099000000	178	29.8172	29.3045	29.5856	28.986	29.3291	29.8945	29.4643	29.7376	29.4794	29.5461
	0.667849	0.164062	P48436;P57073;P56693	P48436	Transcription factor SOX-9	SOX9	8	8	8	20	20	20	56.136	0	32.94	595720000	29	25.4255	25.6791	25.4144	24.9309	25.3728	25.5689	25.5332	25.5314	25.5222	25.4873
	0.664957	-0.304469	Q9Y5U2	Q9Y5U2	Protein TSSC4	TSSC4	7	7	7	17	17	17	34.325	0	14.362	543030000	21	25.1511	25.7563	25.139	24.8486	25.9953	25.2152	24.9081	25.0086	25.2913	24.9447
	0.663425	-0.226856	Q15370	Q15370	Transcription elongation factor B polypeptide 2	TCEB2	10	10	10	99.2	99.2	99.2	13.133	0	34.655	860080000	58	26.162	26.451	25.709	25.8819	26.3029	26.1878	25.6638	26.022	25.8167	25.6823
	0.660735	0.572192	Q9UNL2	Q9UNL2	Translocon-associated protein subunit gamma	SSR3	2	2	2	9.7	9.7	9.7	21.08	0	18.703	177620000	21	23.2277	21.9041	23.2109	24.3439	22.345	23.7554	23.7781	23.5255	23.3392	23.4944
	0.660513	-0.232211	Q9UPT8	Q9UPT8	Zinc finger CCCH domain-containing protein 4	ZC3H4	30	30	30	36.5	36.5	36.5	140.26	0	323.31	5838100000	277	28.8539	29.168	29.0358	28.2503	29.0464	28.6746	28.6365	28.6106	28.8244	28.4473
	0.65863	0.15816	P49023	P49023	Paxillin	PXN	19	19	19	51.1	51.1	51.1	64.505	0	157.16	1937600000	93	27.0032	27.0311	27.2481	27.0155	26.9652	27.5538	27.0125	27.237	26.9528	27.2978
	0.657132	-0.257669	O00193	O00193	Small acidic protein	SMAP	7	7	7	30.1	30.1	30.1	20.332	0	323.31	4611200000	79	27.7505	28.1393	28.3114	27.7323	28.625	28.081	27.563	28.0124	27.8644	27.7493
	0.651802	0.238179	P51991	P51991	Heterogeneous nuclear ribonucleoprotein A3	HNRNPA3	24	24	24	47.4	47.4	47.4	39.594	0	283.58	10755000000	260	29.2199	28.9836	29.5878	29.3665	28.9046	29.7676	28.9854	29.5707	29.5209	29.4087
	0.651095	0.307681	P78536	P78536	Disintegrin and metalloproteinase domain-containing protein 17	ADAM17	10	10	10	13.6	13.6	13.6	93.02	0	27.085	707180000	35	25.6151	25.0455	25.5472	25.5767	25.5974	25.0741	25.9058	25.726	25.8616	26.3528
	0.650999	0.231076	P10321	P10321	HLA class I histocompatibility antigen, Cw-7 alpha chain	HLA-C	11	9	6	37.2	27.6	19.9	40.648	0	66.841	503630000	29	24.5976	25.0185	25.3608	24.8164	25.2525	24.8497	25.4271	25.2472	25.4297	25.2475
	0.650654	-0.312922	Q9H3Q1	Q9H3Q1	Cdc42 effector protein 4	CDC42EP4	9	9	9	43	43	43	37.979	0	38.406	210040000	31	24.302	24.4363	24.0051	23.4594	24.8169	23.9668	23.7076	23.8612	24.1047	23.8148
	0.647824	-0.234974	P41250	P41250	Glycine--tRNA ligase	GARS	15	15	15	31	31	31	83.165	0	47.471	971730000	61	26.1064	26.4996	25.856	26.6091	25.7964	26.077	26.125	25.8255	25.8875	25.7777
	0.647712	0.34621	Q9BW71	Q9BW71	HIRA-interacting protein 3	HIRIP3	41	41	41	55	55	55	61.956	0	323.31	23927000000	305	30.3989	29.7967	30.4019	31.0097	30.5311	30.3463	30.4026	30.7765	31.1614	31.1826
	0.646313	0.294629	Q9UHR5	Q9UHR5	SAP30-binding protein	SAP30BP	11	11	11	39	39	39	33.87	0	48.164	1465900000	67	26.6144	25.8078	27.0403	26.4394	26.576	27.0798	26.62	26.7416	26.9749	26.5348
	0.643294	0.540894	Q9UGP8	Q9UGP8	Translocation protein SEC63 homolog	SEC63	5	5	5	9.7	9.7	9.7	87.996	0	13.798	196320000	19	23.1395	21.8078	23.6801	24.0801	23.7472	23.7719	24.095	23.4728	23.8671	23.9524
	0.642332	0.397424	Q13523	Q13523	Serine/threonine-protein kinase PRP4 homolog	PRPF4B	31	31	31	33.2	33.2	33.2	116.99	0	164.49	3811100000	139	27.4392	27.1502	27.6705	28.2439	27.7093	27.5241	28.5232	27.6978	27.7203	28.7346
	0.641707	-2.55424	Q92817;A8MZ36	Q92817	Envoplakin	EVPL	49	49	49	32.5	32.5	32.5	231.6	0	323.31	1903200000	58	18.8258	23.5001	20.0748	29.543	19.9484	19.5281	20.0744	19.8293	19.6875	20.0015
	0.641673	-0.364139	Q14669	Q14669	E3 ubiquitin-protein ligase TRIP12	TRIP12	15	15	15	10.6	10.6	10.6	220.43	0	63.405	375100000	48	25.0625	25.6535	24.9118	24.0768	25.2575	24.5322	24.8242	24.5768	24.877	24.3312
	0.639361	-0.399496	Q8IYL3	Q8IYL3	UPF0688 protein C1orf174	C1orf174	2	2	2	22.2	22.2	22.2	25.977	0	36.854	799510000	30	26.1317	26.8238	26.0009	25.1396	26.5336	25.7971	25.683	25.9484	25.8815	25.3223
	0.638208	0.282619	Q96MU7	Q96MU7	YTH domain-containing protein 1	YTHDC1	15	15	15	19.3	19.3	19.3	84.699	0	127.7	4138200000	108	27.7975	27.573	28.0694	28.2654	28.1471	27.9292	28.4107	27.8385	28.2606	28.8264
	0.637573	0.402234	P15151	P15151	Poliovirus receptor	PVR	4	4	4	12.9	12.9	12.9	45.302	0	20.013	703110000	27	25.4275	25.3903	24.8902	25.5476	25.3167	24.806	25.9034	26.0751	25.3484	26.4507
	0.63618	-0.274715	P25942	P25942	Tumor necrosis factor receptor superfamily member 5	CD40	4	4	4	13.7	13.7	13.7	30.619	0	16.07	259430000	13	24.4744	24.2419	24.6171	23.915	24.8058	23.698	24.224	23.9361	24.5346	24.288
	0.634942	0.130364	P08243	P08243	Asparagine synthetase [glutamine-hydrolyzing]	ASNS	9	9	9	22.1	22.1	22.1	64.369	0	14.393	156940000	17	23.4207	23.6008	23.5387	23.5358	23.5991	23.6003	23.6769	24.0219	23.5951	23.4527
	0.634578	-0.28345	P23193;Q15560	P23193	Transcription elongation factor A protein 1	TCEA1	21	21	21	67.8	67.8	67.8	33.969	0	212.36	2081100000	131	27.6964	27.4853	27.2598	26.8599	28.1522	27.2472	27.1884	27.2594	27.2757	27.0658
	0.633364	-0.418748	Q8NC60	Q8NC60	Nitric oxide-associated protein 1	NOA1	4	4	4	9	9	9	78.457	0	11.283	55804000	13	22.6897	23.8897	22.2774	22.1489	22.2449	22.2027	22.185	22.2627	22.3053	22.201
	0.633262	-0.164942	Q99497	Q99497	Protein deglycase DJ-1	PARK7	13	13	13	75.1	75.1	75.1	19.891	0	83.952	2419900000	94	27.6041	27.2804	27.5529	27.9104	27.4622	27.5367	27.5482	27.3603	27.1324	27.4078
	0.632987	0.385237	P12110	P12110	Collagen alpha-2(VI) chain	COL6A2	3	3	3	3	3	3	108.58	0	6.3923	141250000	11	23.9327	22.7356	23.2792	22.8649	22.3289	23.193	23.8573	23.2187	23.3127	23.4859
	0.632091	1.22577	P42785	P42785	Lysosomal Pro-X carboxypeptidase	PRCP	6	6	6	13.3	13.3	13.3	55.799	0	13.573	332080000	15	23.2881	20.6312	23.9542	25.135	22.1782	23.9608	25.6729	22.4217	24.1275	25.1327
	0.629649	-0.318121	Q14204	Q14204	Cytoplasmic dynein 1 heavy chain 1	DYNC1H1	29	29	29	7.9	7.9	7.9	532.4	0	65.225	933150000	37	26.2439	26.3572	25.4901	26.3821	26.3119	25.2948	25.5652	25.9245	26.1292	26.2808
	0.62955	-0.284266	O75475	O75475	PC4 and SFRS1-interacting protein	PSIP1	32	30	30	63.2	61.3	61.3	60.103	0	323.31	13440000000	286	30.0048	30.0347	30.5196	29.8305	29.4441	29.7616	30.178	29.5408	29.3975	29.5345
	0.628832	0.4391	O75616	O75616	GTPase Era, mitochondrial	ERAL1	3	3	3	10.1	10.1	10.1	48.349	0	9.2355	215550000	14	23.7835	24.1665	23.9434	23.7247	22.292	24.2718	24.0084	23.8035	23.8866	24.1353
	0.624587	0.756533	Q99615	Q99615	DnaJ homolog subfamily C member 7	DNAJC7	8	8	8	21.9	21.9	21.9	56.44	0	22.267	288170000	16	24.3019	24.0712	24.3104	21.4611	24.5906	24.2139	24.8486	24.62	24.6615	24.1739
	0.62422	0.417378	P82933	P82933	28S ribosomal protein S9, mitochondrial	MRPS9	3	3	3	10.1	10.1	10.1	45.834	0	29.702	86926000	22	23.0858	22.7463	22.8494	22.2886	21.2861	22.8288	22.8605	22.659	22.8817	23.1131
	0.624181	-0.322571	Q8NEY8	Q8NEY8	Periphilin-1	PPHLN1	6	6	6	13.3	13.3	13.3	52.736	0	11.295	508230000	23	25.6129	25.7191	25.3834	24.4013	25.6874	24.9236	25.1643	24.9063	25.141	25.0561
	0.62413	0.241043	Q15836;P63027	Q15836	Vesicle-associated membrane protein 3	VAMP3	5	5	5	53	53	53	11.309	0	69.461	393440000	28	24.0706	25.1069	24.8191	24.5533	24.6603	24.8446	25.1556	24.7359	24.9619	24.7173
	0.622449	0.439904	Q9UK22	Q9UK22	F-box only protein 2	FBXO2	1	1	1	5.1	5.1	5.1	33.327	0	4.3328	74647000	14	22.0595	23.3159	22.6061	21.9813	21.3196	22.6834	23.0079	22.504	22.7105	22.5762
	0.622049	0.41765	P41134	P41134	DNA-binding protein inhibitor ID-1	ID1	3	3	3	26.5	26.5	26.5	16.132	0	36.633	355240000	18	25.0056	24.7055	24.7152	23.9432	23.2697	24.8597	24.4216	24.8102	24.8338	24.8019
	0.621442	-0.316881	Q99614	Q99614	Tetratricopeptide repeat protein 1	TTC1	13	13	13	57.9	57.9	57.9	33.526	0	103.08	2099800000	91	27.4649	27.8317	27.276	26.6433	27.9796	27.3199	27.0079	27.1128	27.2845	26.8861
	0.620782	-1.00017	Q9NQZ2	Q9NQZ2	Something about silencing protein 10	UTP3	3	3	3	10	10	10	54.557	0	10.052	445530000	10	25.5327	26.0074	25.1788	24.5603	25.4974	25.2066	25.3546	24.8832	24.9564	21.375
	0.620083	-1.0247	Q5VTL8	Q5VTL8	Pre-mRNA-splicing factor 38B	PRPF38B	5	5	5	14.8	14.8	14.8	64.467	0	67.781	361420000	12	25.0328	25.1478	24.4729	24.0685	24.8643	24.4746	25.7083	24.5651	21.6774	22.0374
	0.618024	-0.241451	Q8NE71	Q8NE71	ATP-binding cassette sub-family F member 1	ABCF1	40	40	40	47.8	47.8	47.8	95.925	0	317.01	6603100000	250	29.0924	29.526	29.0682	28.3988	29.2118	28.8231	28.955	28.7731	28.8762	28.6625
	0.617559	-0.231117	Q04721;A0A096LNW5;P0DPK3;P0DPK4;Q7Z3S9	Q04721	Neurogenic locus notch homolog protein 2;Notch 2 extracellular truncation;Notch 2 intracellular domain	NOTCH2	20	20	19	12.1	12.1	11.7	265.4	0	102.98	1103800000	86	26.5975	26.6602	26.3964	25.8576	26.8636	26.1813	26.2645	26.1228	26.4787	26.1724
	0.617264	0.745013	Q00653	Q00653	Nuclear factor NF-kappa-B p100 subunit;Nuclear factor NF-kappa-B p52 subunit	NFKB2	8	8	8	12	12	12	96.748	0	20.351	162380000	19	24.0514	24.0792	23.8616	21.3297	21.995	23.672	23.9006	23.5678	23.8595	24.0423
	0.616937	-0.232938	Q92688	Q92688	Acidic leucine-rich nuclear phosphoprotein 32 family member B	ANP32B	15	12	12	41.8	33.9	33.9	28.787	0	118.61	86781000000	240	33.044	32.8919	32.5923	32.5443	32.3133	32.1005	32.5516	32.5749	32.1903	32.8038
	0.61473	-0.417316	P12081	P12081	Histidine--tRNA ligase, cytoplasmic	HARS	12	12	9	30.6	30.6	24.8	57.41	0	47.666	438060000	36	24.788	24.8443	24.421	26.2175	24.5654	24.3271	24.7556	24.6881	24.5183	24.4605
	0.612674	-0.30554	P28074	P28074	Proteasome subunit beta type-5	PSMB5	6	6	6	28.1	28.1	28.1	28.48	0	20.4	478970000	23	25.4105	24.4659	24.7516	25.4665	24.5362	24.2577	24.8538	24.8691	24.6081	24.5142
	0.611874	-0.50812	Q9NRF9	Q9NRF9	DNA polymerase epsilon subunit 3	POLE3	9	9	9	57.8	57.8	57.8	16.859	0	54.824	1951600000	98	28.0802	26.8591	28.0351	26.9344	26.0862	26.9514	26.6418	26.9533	26.2085	26.6994
	0.61132	0.143974	O75400	O75400	Pre-mRNA-processing factor 40 homolog A	PRPF40A	21	21	21	22.7	22.7	22.7	108.8	0	152.04	4341400000	135	28.2138	28.1876	28.2637	27.8741	28.5414	28.3763	28.3514	28.4203	28.4506	28.2021
	0.610636	1.46271	Q92783;O75886	Q92783	Signal transducing adapter molecule 1	STAM	5	5	5	11.5	11.5	11.5	59.179	0	15.799	1465100000	17	26.9496	26.6757	27.0146	22.73	21.6438	26.526	26.3349	26.731	26.38	26.3554
	0.609872	-0.108797	P25705	P25705	ATP synthase subunit alpha, mitochondrial	ATP5A1	16	16	16	35.3	35.3	35.3	59.75	0	76.8	1917800000	85	27.1912	27.1173	27.1135	27.1313	27.0032	27.2656	27.1023	26.8039	26.9287	26.9121
	0.607635	0.258136	Q9UEW8	Q9UEW8	STE20/SPS1-related proline-alanine-rich protein kinase	STK39	2	2	2	6.1	6.1	6.1	59.473	0	8.5944	45577000	10	21.2439	22.1473	21.6888	21.6439	22.3763	22.2414	22.1619	21.9515	22.0172	22.0189
	0.60684	-0.293087	O00267	O00267	Transcription elongation factor SPT5	SUPT5H	20	20	20	28.5	28.5	28.5	121	0	120.27	895530000	57	26.0668	26.1136	26.3449	25.9936	25.6005	25.7726	26.4852	25.4059	25.3899	25.6005
	0.605619	-0.176713	P04083	P04083	Annexin A1	ANXA1	25	25	25	71.7	71.7	71.7	38.714	0	267.33	3821500000	180	27.7676	28.2235	27.7446	28.454	28.0106	27.9965	27.7557	27.8306	27.9136	27.8201
	0.605285	-0.184934	O43396	O43396	Thioredoxin-like protein 1	TXNL1	8	8	8	33.9	33.9	33.9	32.251	0	50.816	739770000	43	25.885	25.8472	25.4653	25.9498	25.3044	25.527	25.7104	25.5966	25.4179	25.2751
	0.60519	0.230524	P01130	P01130	Low-density lipoprotein receptor	LDLR	21	21	20	30.7	30.7	29.9	95.375	0	122.63	1354900000	83	26.5846	26.2948	26.2027	26.4189	26.5182	26.196	27.121	26.4014	26.5187	26.9347
	0.605106	0.447178	Q9Y5K6	Q9Y5K6	CD2-associated protein	CD2AP	7	7	7	15.5	15.5	15.5	71.45	0	23.011	189370000	17	23.7896	23.8308	21.9599	23.4289	23.2775	23.8965	24.0103	23.4534	23.4596	23.7029
	0.60489	0.170687	P62266	P62266	40S ribosomal protein S23	RPS23	7	7	7	49	49	49	15.807	0	29.619	2440000000	55	27.6732	27.0228	27.5008	27.1016	27.3947	27.5045	27.3754	27.3659	27.6624	27.6384
	0.603975	-0.199722	P09622	P09622	Dihydrolipoyl dehydrogenase, mitochondrial	DLD	8	8	8	18.7	18.7	18.7	54.177	0	24.442	388220000	30	25.0192	25.278	24.5404	25.0946	24.5022	24.6662	24.7854	24.7315	24.5401	24.7124
	0.603507	-0.384731	Q15648	Q15648	Mediator of RNA polymerase II transcription subunit 1	MED1	9	9	9	10.6	10.6	10.6	168.48	0	90.82	647470000	46	25.6067	26.2584	25.581	24.5893	26.2497	25.0786	25.3626	25.3219	25.3547	25.2437
	0.602607	-0.193207	Q6F5E8	Q6F5E8	Leucine-rich repeat-containing protein 16C	RLTPR	7	7	7	6	6	6	154.69	0	21.35	190570000	23	23.9196	24.4819	23.9092	23.7402	23.7147	23.8649	23.6543	23.787	23.9423	23.5511
	0.601927	-0.687576	P39019	P39019	40S ribosomal protein S19	RPS19	5	5	5	24.8	24.8	24.8	16.06	0	39.758	310950000	13	24.7674	24.6932	24.8515	24.9216	24.0317	24.7878	24.279	21.8684	24.4741	24.4182
	0.60102	-0.455133	P56537	P56537	Eukaryotic translation initiation factor 6	EIF6	6	6	6	42.9	42.9	42.9	26.599	0	76.107	790120000	43	25.1212	25.178	25.0374	26.913	25.0701	25.0797	24.9568	25.1717	25.0012	24.8348
	0.600883	-0.148287	Q08752	Q08752	Peptidyl-prolyl cis-trans isomerase D	PPID	4	4	4	14.9	14.9	14.9	40.763	0	12.298	161360000	7	23.6234	23.8922	23.6547	23.3067	23.6259	23.4448	23.7564	23.3875	23.4566	23.3162
	0.599598	-0.378856	Q8IX12	Q8IX12	Cell division cycle and apoptosis regulator protein 1	CCAR1	15	15	15	16.1	16.1	16.1	132.82	0	39.634	740550000	43	26.2222	26.2364	26.1676	24.9675	25.9273	25.3576	26.2659	25.1864	25.3926	25.4244
	0.598193	-0.34261	Q8IVM0	Q8IVM0	Coiled-coil domain-containing protein 50	CCDC50	12	12	12	45.1	45.1	45.1	35.822	0	60.373	1727000000	50	27.1408	27.7202	27.204	26.2991	27.8318	26.8605	26.9005	26.9494	27.0599	26.7125
	0.598138	-0.25477	Q15046	Q15046	Lysine--tRNA ligase	KARS	10	10	10	20.9	20.9	20.9	68.047	0	38.749	391050000	31	24.8783	25.3427	24.4041	24.9298	25.4687	24.6784	24.8212	24.5473	25.0372	24.6657
	0.597663	0.163221	Q96JM3	Q96JM3	Chromosome alignment-maintaining phosphoprotein 1	CHAMP1	7	7	7	10	10	10	89.098	0	10.505	127400000	14	23.268	23.1897	23.3639	22.8378	23.2669	23.2243	23.2203	23.2643	23.3062	23.7273
	0.596859	-0.150645	Q9BRA2	Q9BRA2	Thioredoxin domain-containing protein 17	TXNDC17	7	7	7	60.2	60.2	60.2	13.941	0	32.568	1045300000	56	26.6827	26.1142	26.3943	26.1234	26.2085	26.3882	26.0826	26.0769	26.0995	26.1228
	0.596784	-0.210426	P27635;Q96L21	P27635	60S ribosomal protein L10	RPL10	15	15	15	54.7	54.7	54.7	24.577	0	137.61	12767000000	229	30.0358	30.4769	29.8972	29.5337	30.0665	29.8449	30.0543	29.7308	29.7495	29.5785
	0.59658	0.713596	Q15691	Q15691	Microtubule-associated protein RP/EB family member 1	MAPRE1	6	6	6	45.9	45.9	45.9	29.999	0	27.603	191470000	19	23.1212	23.8793	23.9053	23.4302	20.8469	23.8956	23.8224	24.0359	23.6734	23.3236
	0.595636	-0.233691	Q15417	Q15417	Calponin-3	CNN3	11	11	10	41	41	41	36.413	0	60.71	852140000	49	26.2913	26.0662	26.2027	25.4259	26.2103	25.9461	26.146	25.7261	25.6451	25.5646
	0.59559	-0.36482	Q13247	Q13247	Serine/arginine-rich splicing factor 6	SRSF6	12	11	8	28.8	26.2	22.7	39.586	0	62.986	5013200000	105	28.572	29.3863	28.3305	27.823	29.2402	28.0973	28.2197	28.4018	28.4164	28.3927
	0.594359	-0.48715	P26583	P26583	High mobility group protein B2	HMGB2	31	23	22	76.6	58.9	55.5	24.033	0	323.31	69127000000	353	32.9438	31.9087	33.3753	31.9363	31.3355	32.2818	31.5735	31.9425	31.5877	31.6782
	0.593341	-0.239211	O95478	O95478	Ribosome biogenesis protein NSA2 homolog	NSA2	11	11	11	51.2	51.2	51.2	30.065	0	25.808	1111400000	59	26.5829	26.9808	26.1716	25.9174	26.4621	26.1589	26.049	26.4624	26.1452	26.1032
	0.592829	0.15396	P11047	P11047	Laminin subunit gamma-1	LAMC1	23	23	23	18.3	18.3	18.3	177.6	0	84.278	703040000	69	25.7515	25.7545	25.5533	25.24	25.6507	25.6097	25.977	25.5861	25.639	25.908
	0.591319	0.700396	P10155	P10155	60 kDa SS-A/Ro ribonucleoprotein	TROVE2	4	4	4	8.7	8.7	8.7	60.67	0	19.368	261740000	25	23.7181	24.3255	21.7465	24.8834	22.5812	24.1523	24.1136	24.1175	24.1222	24.251
	0.585779	-0.374452	P10253	P10253	Lysosomal alpha-glucosidase;76 kDa lysosomal alpha-glucosidase;70 kDa lysosomal alpha-glucosidase	GAA	6	6	6	6.4	6.4	6.4	105.32	0	43.834	736490000	33	26.0098	26.1773	25.5776	25.2376	26.9498	25.7582	25.4889	25.5813	25.9204	25.3311
	0.584236	-0.261076	P62263	P62263	40S ribosomal protein S14	RPS14	9	9	9	43	43	43	16.273	0	51.934	3989300000	79	28.2513	28.8466	28.281	27.6183	28.4693	27.9572	28.3177	28.0762	27.9871	27.8229
	0.584031	-1.40498	Q5T749	Q5T749	Keratinocyte proline-rich protein	KPRP	29	29	29	54.9	54.9	54.9	64.135	0	323.31	8385300000	103	25.5018	27.3972	25.8112	31.4264	27.0482	26.1151	24.2541	26.9475	26.1283	26.7149
	0.583914	0.316783	P62995	P62995	Transformer-2 protein homolog beta	TRA2B	27	27	23	59.7	59.7	56.6	33.665	0	240.61	42231000000	280	31.3877	31.2289	31.0772	31.9323	31.611	31.4331	31.4438	31.8133	31.5537	32.577
	0.583313	-0.321458	P29558;Q6XE24	P29558	RNA-binding motif, single-stranded-interacting protein 1	RBMS1	6	6	5	19.5	19.5	17.7	44.505	0	20.489	303950000	28	24.5602	25.2138	24.941	24.0027	24.6183	24.6092	23.7373	24.5602	24.6228	24.1993
	0.582968	-0.399728	P09496	P09496	Clathrin light chain A	CLTA	8	8	8	21	21	21	27.076	0	23.893	3147900000	51	27.8831	28.8085	27.936	27.2962	28.8184	27.9614	27.296	28.0281	27.9854	27.4727
	0.581319	0.331622	P55060	P55060	Exportin-2	CSE1L	11	11	11	15.6	15.6	15.6	110.42	0	24.302	225040000	24	23.652	22.8816	23.8258	24.4553	23.6889	23.9372	24.0956	24.1131	24.3489	23.6668
	0.580048	-0.327421	P54132	P54132	Bloom syndrome protein	BLM	3	3	3	2.5	2.5	2.5	159	0	5.2084	37657000	10	22.5434	22.7406	22.2163	21.6118	21.4113	21.7226	21.74	21.7457	22.0969	21.581
	0.576801	-0.483596	Q00059	Q00059	Transcription factor A, mitochondrial	TFAM	8	8	8	35	35	35	29.096	0	21.206	1109100000	31	26.6525	27.2265	26.4143	25.1259	27.1656	25.8265	25.7915	26.1842	26.4979	25.8667
	0.575821	-0.394141	Q15427	Q15427	Splicing factor 3B subunit 4	SF3B4	6	6	6	21.9	21.9	21.9	44.385	0	26.091	1817800000	30	27.4079	28.0124	26.969	26.3896	27.934	26.9965	26.4674	26.9813	27.1884	27.1085
	0.573713	0.245259	O95297	O95297	Myelin protein zero-like protein 1	MPZL1	6	6	6	23.4	23.4	23.4	29.082	0	37.984	1024100000	23	26.5084	25.9619	26.1977	25.6363	26.0592	25.9155	26.6931	26.2579	26.1105	26.6127
	0.573094	-0.187698	Q92597	Q92597	Protein NDRG1	NDRG1	7	7	7	34.5	34.5	34.5	42.835	0	44.282	617720000	34	25.6231	26.0296	25.3174	25.4064	25.225	25.4006	25.5419	25.1693	25.2392	25.3121
	0.57183	0.324904	P78324;O00241;Q9P1W8	P78324	Tyrosine-protein phosphatase non-receptor type substrate 1	SIRPA	9	9	9	26	26	26	54.966	0	49.56	1297800000	64	26.5324	25.9767	26.052	26.5055	26.3553	25.733	26.4866	26.9765	26.6922	27.1581
	0.569351	-0.18716	Q92615	Q92615	La-related protein 4B	LARP4B	13	13	13	25.2	25.2	25.2	80.551	0	44.924	827310000	57	26.0698	26.5956	25.9973	25.7514	26.1036	25.8706	25.8025	26.182	25.9819	25.7449
	0.568691	-0.198968	Q9Y4C8	Q9Y4C8	Probable RNA-binding protein 19	RBM19	12	12	12	16.2	16.2	16.2	107.33	0	27.632	283150000	24	24.5656	24.8802	24.0549	24.6862	24.734	24.3006	24.3309	24.6975	24.4401	24.157
	0.568423	-0.177725	Q9NV06	Q9NV06	DDB1- and CUL4-associated factor 13	DCAF13	13	13	13	38	38	38	51.402	0	36.218	835180000	54	26.0734	26.4219	26.0308	25.5925	25.8388	25.9559	25.9227	25.63	25.7254	25.8349
	0.56739	-0.282825	O43823	O43823	A-kinase anchor protein 8	AKAP8	23	23	23	37.4	37.4	37.4	76.107	0	237.93	3677500000	131	28.3459	28.4873	28.1297	27.3899	28.7356	27.9811	27.9373	27.846	28.1573	27.7525
	0.566947	0.250333	P49458	P49458	Signal recognition particle 9 kDa protein	SRP9	7	7	7	59.3	59.3	59.3	10.112	0	54.863	1424600000	41	26.9879	26.2756	26.2603	26.3141	25.9459	26.5766	26.5304	26.84	26.1958	26.8927
	0.566561	-0.285283	P41091;Q2VIR3	P41091;Q2VIR3	Eukaryotic translation initiation factor 2 subunit 3;Putative eukaryotic translation initiation factor 2 subunit 3-like protein	EIF2S3;EIF2S3L	15	15	15	42.8	42.8	42.8	51.109	0	100.45	1064100000	54	26.1951	26.43	25.8604	27.0976	25.9186	25.8999	26.2983	25.763	26.0927	26.0214
	0.566028	-0.264748	Q9Y446	Q9Y446	Plakophilin-3	PKP3	22	22	22	34.4	34.4	34.4	87.081	0	113.05	1650400000	92	26.941	27.4076	26.7274	26.7439	27.5082	26.4893	26.9919	26.4354	27.2362	26.8517
	0.565667	0.281106	Q8IXM3	Q8IXM3	39S ribosomal protein L41, mitochondrial	MRPL41	3	3	3	23.4	23.4	23.4	15.383	0	8.8689	99167000	14	22.483	22.4235	22.9022	22.725	23.3373	23.4399	22.8865	23.213	22.4685	23.2687
	0.5644	-0.189787	P23381	P23381	Tryptophan--tRNA ligase, cytoplasmic;T1-TrpRS;T2-TrpRS	WARS	7	7	7	24.2	24.2	24.2	53.165	0	27.288	226030000	35	24.0751	24.0771	23.9611	24.2183	23.6216	23.6231	24.2458	23.5518	23.6825	23.9011
	0.561412	-0.255284	O15231	O15231	Zinc finger protein 185	ZNF185	23	23	23	44.1	44.1	44.1	73.525	0	170.95	1922400000	86	27.1588	27.6685	27.1747	26.8099	27.8598	27.2464	26.7992	27.0964	27.3686	26.8847
	0.56124	-0.158767	Q92733	Q92733	Proline-rich protein PRCC	PRCC	6	6	6	27.7	27.7	27.7	52.417	0	21.57	145480000	40	23.5459	23.4626	23.5819	23.3525	23.4405	23.7269	23.3665	23.3166	23.263	22.9165
	0.561132	0.376978	B1AK53	B1AK53	Espin	ESPN	6	6	6	15.8	15.8	15.8	91.732	0	12.326	140300000	13	23.0545	23.5746	23.4472	22.1375	23.8693	23.7999	23.2402	23.8447	23.6707	23.4126
	0.560303	0.358438	P62888	P62888	60S ribosomal protein L30	RPL30	8	8	8	60	60	60	12.784	0	47.006	2466500000	80	27.9201	26.4258	27.4388	27.5603	26.5437	27.4601	27.5089	27.8615	27.3842	27.4662
	0.5578	-0.323457	Q9Y4I1	Q9Y4I1	Unconventional myosin-Va	MYO5A	2	2	2	1.1	1.1	1.1	215.4	0.0065243	1.6634	1701600000	13	27.0605	27.3685	27.2028	26.1552	26.9436	27.2308	26.6937	26.1282	26.6231	26.4376
	0.557296	0.251822	Q15084	Q15084	Protein disulfide-isomerase A6	PDIA6	15	15	15	39.1	39.1	39.1	48.121	0	98.384	1808400000	102	26.7641	26.1362	26.7778	27.3631	26.5928	26.7857	27.2394	26.8702	26.8589	27.139
	0.556968	-0.174092	Q96ST2	Q96ST2	Protein IWS1 homolog	IWS1	14	14	14	25.2	25.2	25.2	91.954	0	102.81	1124000000	76	26.3212	26.5107	26.3492	26.2325	26.961	26.0947	26.3068	26.1774	26.4739	26.4513
	0.556805	0.295845	Q9UMS4	Q9UMS4	Pre-mRNA-processing factor 19	PRPF19	6	6	6	19.6	19.6	19.6	55.18	0	54.082	151630000	23	23.0922	22.9567	23.1834	23.7593	22.4741	23.2565	23.8838	23.5613	23.135	23.1083
	0.5568	-0.255835	P41440	P41440	Folate transporter 1	SLC19A1	5	5	5	13.4	13.4	13.4	64.868	0	14.111	127290000	13	23.4643	24.2973	23.489	23.1842	23.5391	22.9572	23.5187	23.1875	23.5754	23.4559
	0.556756	-0.27395	O94907;Q9UBU2	O94907	Dickkopf-related protein 1	DKK1	11	11	11	45.9	45.9	45.9	28.671	0	144.82	11847000000	132	30.2462	30.0233	30.1011	29.0348	30.262	29.6318	29.5853	29.7798	29.7827	29.518
	0.556514	-0.182248	Q9NR56;Q9NUK0	Q9NR56	Muscleblind-like protein 1	MBNL1	10	10	5	28.1	28.1	18.3	41.817	0	62.906	3020600000	49	28.0813	27.7939	27.9655	27.4247	28.3259	27.8095	27.8551	27.6266	27.7105	27.6784
	0.555541	0.137479	Q9C0C9	Q9C0C9	E2/E3 hybrid ubiquitin-protein ligase UBE2O	UBE2O	12	12	12	12.7	12.7	12.7	141.29	0	29.08	274920000	30	24.1622	24.2364	24.2921	24.0205	24.2954	24.0464	24.6835	24.4113	24.2074	24.3453
	0.555473	-0.280952	Q9H3N1	Q9H3N1	Thioredoxin-related transmembrane protein 1	TMX1	4	4	4	17.1	17.1	17.1	31.791	0	16.15	518160000	18	25.9248	25.8959	24.9203	24.9399	25.0865	24.9409	25.3262	24.9534	25.1723	24.9698
	0.554416	0.190892	Q9NQS1	Q9NQS1	Cell death regulator Aven	AVEN	6	6	6	25.4	25.4	25.4	38.506	0	20.523	251940000	19	24.3998	24.2391	24.3512	23.5934	24.2165	24.4812	24.1487	24.5135	24.1884	24.4227
	0.554372	0.261788	P32969	P32969	60S ribosomal protein L9	RPL9	10	10	10	51.6	51.6	51.6	21.863	0	40.474	603570000	67	25.1907	24.6271	25.2419	25.7391	24.6862	25.3614	25.5932	25.5062	25.2976	25.0356
	0.553547	-0.233157	Q02878	Q02878	60S ribosomal protein L6	RPL6	23	23	23	54.5	54.5	54.5	32.728	0	235.92	56931000000	374	32.2789	32.4249	32.0663	31.5114	32.5818	32.0093	31.9495	32.0551	32.0418	31.6419
	0.553087	-0.244408	Q99549	Q99549	M-phase phosphoprotein 8	MPHOSPH8	10	10	10	17.4	17.4	17.4	97.181	0	74.429	302670000	33	24.5622	24.9917	25.0169	24.3369	24.5341	24.5673	24.7933	24.2255	24.7098	23.9239
	0.552853	-0.428361	O60925	O60925	Prefoldin subunit 1	PFDN1	5	5	5	37.7	37.7	37.7	14.21	0	31.369	185180000	14	23.8211	24.6431	23.7235	23.3748	24.0975	23.7777	22.3013	23.9434	23.7313	23.7646
	0.552383	-0.254911	Q99575	Q99575	Ribonucleases P/MRP protein subunit POP1	POP1	25	25	25	37.2	37.2	37.2	114.71	0	97.544	1053000000	92	26.3562	27.0653	26.2208	25.7814	26.6561	26.1643	26.0399	26.0979	26.3246	26.1785
	0.551397	-0.293566	Q9UGI8	Q9UGI8	Testin	TES	13	13	13	34.7	34.7	34.7	47.996	0	35.354	601520000	32	25.4856	25.7131	25.5413	24.708	26.2453	25.3407	25.2623	25.311	25.2915	25.0198
	0.550409	-0.226408	Q9GZU8	Q9GZU8	Protein FAM192A	FAM192A	11	11	11	43.3	43.3	43.3	28.912	0	111.19	826730000	58	26.3765	25.8448	26.3221	25.8048	26.5722	26.3245	25.6388	26.0169	26.0741	25.734
	0.549509	-0.286897	Q8TBB5	Q8TBB5	Kelch domain-containing protein 4	KLHDC4	7	7	7	17.7	17.7	17.7	57.891	0	19.39	302700000	20	24.4965	25.4722	24.4911	23.9806	24.6242	24.4501	24.3218	24.4272	24.3187	24.1122
	0.54849	0.164351	Q96K58	Q96K58	Zinc finger protein 668	ZNF668	6	6	6	13.2	13.2	13.2	67.889	0	8.4243	116890000	14	22.9214	23.0178	23.2412	22.8231	23.1238	23.5346	22.9417	22.8797	23.2932	23.2999
	0.547867	-0.154799	P61247	P61247	40S ribosomal protein S3a	RPS3A	28	28	28	66.3	66.3	66.3	29.945	0	212.09	17976000000	289	30.4912	30.7187	30.2868	29.9342	30.3901	30.2049	30.3457	30.22	30.1413	30.1352
	0.547743	-0.542886	Q15149	Q15149	Plectin	PLEC	90	90	84	25.5	25.5	23.8	531.78	0	300.09	2785300000	149	26.7416	27.1744	26.4831	29.0066	26.9584	26.4887	27.1654	26.411	26.9902	26.5943
	0.547473	-0.307137	Q9NRX4	Q9NRX4	14 kDa phosphohistidine phosphatase	PHPT1	7	7	7	68.8	68.8	68.8	13.832	0	61.285	1405900000	65	26.8053	27.4927	26.5772	26.0792	27.3093	26.6995	26.4417	26.6122	26.696	26.2786
	0.546126	0.527826	O60264;P28370	O60264	SWI/SNF-related matrix-associated actin-dependent regulator of chromatin subfamily A member 5	SMARCA5	10	10	10	11.6	11.6	11.6	121.9	0	19.024	116600000	14	23.1381	23.0303	23.0299	20.8934	23.0366	22.8289	23.3671	23.2974	23.5247	22.7494
	0.545805	0.303753	Q14517	Q14517	Protocadherin Fat 1;Protocadherin Fat 1, nuclear form	FAT1	24	24	23	7.3	7.3	7.1	506.27	0	55.553	686690000	40	25.7228	25.6689	25.5401	24.7034	25.6539	25.5849	26.3684	25.4074	25.4533	25.9937
	0.545698	0.220169	P62847	P62847	40S ribosomal protein S24	RPS24	6	6	6	36.1	36.1	36.1	15.423	0	17.798	983460000	63	26.1763	25.7376	26.3836	26.2254	25.4971	26.2717	26.1741	26.3049	26.4786	25.8915
	0.545368	-0.417942	Q6FIF0	Q6FIF0	AN1-type zinc finger protein 6	ZFAND6	9	9	8	50	50	45.2	22.555	0	21.931	679810000	29	25.986	26.32	25.6168	24.775	26.7714	25.637	24.9768	25.6338	25.7309	25.401
	0.545122	0.20948	O14646	O14646	Chromodomain-helicase-DNA-binding protein 1	CHD1	17	17	16	13.2	13.2	12.6	196.69	0	55.785	905480000	42	25.833	25.5759	26.1725	25.5206	26.1787	25.9968	26.5259	25.9777	25.8786	25.9492
	0.544506	0.170327	O43493	O43493	Trans-Golgi network integral membrane protein 2	TGOLN2	28	28	28	48.3	48.3	48.3	45.879	0	323.31	5945700000	241	28.3432	28.8838	28.5869	28.6974	28.6926	28.3642	28.776	28.938	28.9328	29.0447
	0.544232	-0.250795	Q9Y285	Q9Y285	Phenylalanine--tRNA ligase alpha subunit	FARSA	6	6	6	11.4	11.4	11.4	57.563	0	18.3	319930000	30	24.6632	25.4241	24.4356	24.2302	24.758	24.4917	24.2335	24.64	24.6137	24.278
	0.544232	0.364567	O00479	O00479	High mobility group nucleosome-binding domain-containing protein 4	HMGN4	2	2	2	21.1	21.1	21.1	9.5388	0	40.918	134880000	12	23.1345	23.729	23.5962	22.3102	22.8534	23.6442	23.8516	23.8532	23.1701	22.9271
	0.543848	-1.52796	Q08554	Q08554	Desmocollin-1	DSC1	16	16	16	27	27	27	99.986	0	189.82	2782400000	46	23.8101	24.143	24.1098	30.0104	25.3117	24.0098	22.0124	25.2938	22.9911	25.4382
	0.543597	-0.342092	Q96C57	Q96C57	Uncharacterized protein C12orf43	C12orf43	10	10	10	52.3	52.3	52.3	28.17	0	95.91	869700000	54	26.1813	26.6899	26.2884	25.1201	26.6584	26.0872	25.787	25.6724	26.0347	25.6464
	0.543514	-0.415424	P63151;Q66LE6	P63151	Serine/threonine-protein phosphatase 2A 55 kDa regulatory subunit B alpha isoform	PPP2R2A	7	7	5	22.1	22.1	14.5	51.691	0	38.126	102760000	13	22.0743	22.8879	21.8961	23.5671	22.7534	22.4566	21.9308	22.5438	22.6115	21.559
	0.54334	-0.373074	Q9BRD0	Q9BRD0	BUD13 homolog	BUD13	11	11	11	19.2	19.2	19.2	70.52	0	20.86	828540000	35	26.156	26.5898	26.3867	25.0509	26.7104	25.9163	25.9818	25.3887	26.1342	25.6074
	0.541924	-0.217656	P31689	P31689	DnaJ homolog subfamily A member 1	DNAJA1	8	8	8	28	28	28	44.868	0	32.034	512370000	38	25.3977	25.7854	25.1992	24.7028	25.3329	25.033	25.1692	24.7837	25.2109	25.1329
	0.54037	0.385284	Q86SX6	Q86SX6	Glutaredoxin-related protein 5, mitochondrial	GLRX5	4	4	4	31.8	31.8	31.8	16.628	0	21.726	168230000	20	24.0816	23.1381	23.6752	22.1204	23.4948	23.841	23.6771	23.8306	23.5659	23.5221
	0.539614	-0.173448	P33316	P33316	Deoxyuridine 5-triphosphate nucleotidohydrolase, mitochondrial	DUT	10	10	10	42.5	42.5	42.5	26.563	0	99.615	2274300000	94	27.4658	27.6223	27.3903	27.1218	27.8762	27.6147	27.1861	27.4301	27.1565	27.2217
	0.539547	0.477552	P61129	P61129	Zinc finger CCCH domain-containing protein 6	ZC3H6	6	6	6	9.6	9.6	9.6	131.67	0	15.816	88388000	10	21.7814	23.0911	23.0871	22.3054	20.9699	22.7626	23.1546	22.5269	22.6077	22.5708
	0.537284	-0.403729	Q12962	Q12962	Transcription initiation factor TFIID subunit 10	TAF10	5	5	5	49.5	49.5	49.5	21.711	0	108.54	359560000	38	25.0859	25.5684	25.0777	23.6918	25.5838	24.4301	24.6575	24.6317	24.877	24.3927
	0.5367	-0.233828	Q9H8G2	Q9H8G2	Caspase activity and apoptosis inhibitor 1	CAAP1	8	8	8	28.8	28.8	28.8	38.367	0	126.72	702150000	52	25.8154	26.0449	25.7638	25.1092	26.2687	25.6378	25.3416	25.754	25.5958	25.5037
	0.536383	-0.411825	P46937	P46937	Transcriptional coactivator YAP1	YAP1	11	11	11	36.9	36.9	36.9	54.461	0	53.447	588570000	40	25.6481	26.193	25.5155	24.4777	26.5882	25.349	25.1318	25.3621	25.4281	25.0925
	0.536208	-0.386963	Q96B54	Q96B54	Zinc finger protein 428	ZNF428	4	4	4	29.8	29.8	29.8	20.48	0	48.618	960660000	40	26.3256	26.9172	26.3348	25.2834	27.1428	26.0907	26.0649	26.0501	26.2804	25.5828
	0.535326	-0.111206	O60524	O60524	Nuclear export mediator factor NEMF	NEMF	12	12	12	12	12	12	122.95	0	21.901	367690000	26	24.9683	24.5588	25.0111	24.5639	24.8035	24.7045	24.6118	24.7068	24.625	24.7014
	0.535194	0.491568	Q9UNF0	Q9UNF0	Protein kinase C and casein kinase substrate in neurons protein 2	PACSIN2	5	5	5	10.3	10.3	10.3	55.738	0	11.684	118740000	10	22.883	20.9869	23.1864	23.3656	22.7454	23.3317	23.35	22.9891	23.0408	22.9134
	0.533629	0.363769	P62495	P62495	Eukaryotic peptide chain release factor subunit 1	ETF1	5	5	5	19.5	19.5	19.5	49.03	0	12.775	149730000	22	23.4143	22.2176	23.1582	23.8167	22.2982	23.4352	23.3799	23.5587	23.2331	23.1169
	0.53313	0.584768	Q9Y333	Q9Y333	U6 snRNA-associated Sm-like protein LSm2	LSM2	4	4	4	42.1	42.1	42.1	10.834	0	37.85	235530000	32	23.6171	22.4677	24.1981	24.4374	22.1005	24.2904	23.7954	24.0988	23.1215	24.4385
	0.532036	-0.219609	P33176;O60282;Q12840	P33176	Kinesin-1 heavy chain	KIF5B	16	16	16	22.2	22.2	22.2	109.68	0	81.389	460660000	36	24.9672	25.6706	24.5516	25.3769	25.0242	24.8751	25.0324	24.852	24.9572	24.7757
	0.53179	-2.54618	O60437	O60437	Periplakin	PPL	61	61	61	42.8	42.8	42.8	204.74	0	323.31	2833100000	73	18.222	18.2667	22.0337	30.1116	19.0045	18.9905	19.2805	18.3335	18.7431	19.56
	0.531554	0.397632	Q86U28	Q86U28	Iron-sulfur cluster assembly 2 homolog, mitochondrial	ISCA2	4	4	4	36.4	36.4	36.4	16.476	0	13.734	101720000	18	23.4682	21.5596	22.6005	22.8095	22.3184	23.2772	22.748	23.1815	22.3858	23.1519
	0.531432	0.520538	P07203	P07203	Glutathione peroxidase 1	GPX1	5	5	5	32	32	32	22.088	0	13.437	149850000	17	23.1805	22.8367	23.4387	23.4316	21.2238	23.3095	24.0783	23.1958	22.794	23.3365
	0.528609	-0.322144	Q9P013	Q9P013	Spliceosome-associated protein CWC15 homolog	CWC15	8	8	8	31.4	31.4	31.4	26.624	0	58.836	1959500000	61	27.4094	27.8492	27.2951	26.4213	27.9938	27.0279	26.9203	27.1923	27.3274	26.8903
	0.528585	-0.330397	Q9UHD8	Q9UHD8	Septin-9	2009-09-01	13	13	13	32.3	32.3	32.3	65.401	0	90.938	666160000	45	25.6769	26.5952	25.5982	24.9839	26.1832	25.4962	25.6809	25.2849	25.7509	25.1726
	0.528272	0.432972	P62136	P62136	Serine/threonine-protein phosphatase PP1-alpha catalytic subunit	PPP1CA	9	3	3	35.2	13	13	37.512	0	21.722	273840000	10	24.1702	24.3597	22.4401	24.5673	23.8411	24.3266	24.6101	24.3026	24.1793	24.1246
	0.527937	-0.170722	P67936	P67936	Tropomyosin alpha-4 chain	TPM4	30	30	17	73.4	73.4	45.6	28.521	0	323.31	16239000000	330	29.9904	30.0018	30.1235	30.2975	30.5616	30.289	29.6762	30.2008	30.0534	29.9017
	0.527686	0.148169	P19525	P19525	Interferon-induced, double-stranded RNA-activated protein kinase	EIF2AK2	12	12	12	25.4	25.4	25.4	62.094	0	28.856	337230000	36	24.6807	24.8169	24.309	24.086	24.4225	24.6024	24.5975	24.7002	24.5479	24.6081
	0.527448	-0.378981	P07910;O60812;B2RXH8;P0DMR1;B7ZW38	P07910	Heterogeneous nuclear ribonucleoproteins C1/C2	HNRNPC	27	27	27	60.8	60.8	60.8	33.67	0	203.88	73067000000	504	32.4313	31.8815	33.1706	32.7869	31.5965	32.1404	32.5742	31.5556	31.6772	32.0246
	0.524241	-0.322717	P68104;Q5VTE0	P68104;Q5VTE0	Elongation factor 1-alpha 1;Putative elongation factor 1-alpha-like 3	EEF1A1;EEF1A1P5	25	25	14	60.8	60.8	37.4	50.14	0	217.13	37734000000	388	31.1221	31.4393	31.1942	32.6129	31.1901	31.125	31.4426	31.1221	30.9956	31.2596
	0.523627	-0.342212	Q9BYD6	Q9BYD6	39S ribosomal protein L1, mitochondrial	MRPL1	14	14	14	49.8	49.8	49.8	36.908	0	58.511	1087500000	89	27.2382	26.9709	26.1268	25.7598	26.6798	26.3879	25.9495	26.668	25.8599	26.1989
	0.521983	-0.291166	Q96EI5;Q9H3H9	Q96EI5	Transcription elongation factor A protein-like 4	TCEAL4	9	9	9	49.8	49.8	49.8	24.647	0	38.47	476230000	31	25.228	24.8594	25.26	24.4759	25.6892	25.1484	24.179	24.8549	24.9593	24.9151
	0.521354	-0.298556	Q99426	Q99426	Tubulin-folding cofactor B	TBCB	6	6	6	34.4	34.4	34.4	27.325	0	12.138	468730000	29	25.2584	25.7259	25.1979	24.5296	25.9397	25.0525	24.774	25.1336	25.3998	24.7989
	0.521249	0.166317	Q99729	Q99729	Heterogeneous nuclear ribonucleoprotein A/B	HNRNPAB	18	18	18	39.2	39.2	39.2	36.224	0	129.49	14783000000	278	29.8504	29.644	30.088	30.0215	30.2022	30.4898	29.8564	30.0606	30.2776	29.9534
	0.520397	0.14109	Q92841	Q92841	Probable ATP-dependent RNA helicase DDX17	DDX17	32	31	23	48	46.5	37.6	80.272	0	180.07	4872200000	162	28.6331	28.3205	28.4711	28.1902	28.1756	28.3802	28.7942	28.2717	28.6276	28.4222
	0.519894	-0.271578	Q8NFC6;Q96IK1	Q8NFC6	Biorientation of chromosomes in cell division protein 1-like 1	BOD1L1	100	100	100	38.9	38.9	38.9	330.46	0	323.31	12734000000	462	30.1383	30.2964	30.1102	29.1702	30.5117	29.6155	29.8688	29.9324	29.9375	29.5148
	0.518626	0.167357	P18065	P18065	Insulin-like growth factor-binding protein 2	IGFBP2	9	9	9	39.4	39.4	39.4	34.814	0	61.457	654920000	60	25.621	25.2078	25.6603	25.1886	25.8183	25.7453	25.4556	25.5585	25.94	25.6334
	0.517567	0.276046	O60763	O60763	General vesicular transport factor p115	USO1	6	6	5	7.5	7.5	6.8	107.89	0	29.799	102630000	7	23.04	22.9425	22.9188	21.8243	23.087	22.9297	23.1763	23.1878	23.1409	22.7581
	0.517498	-0.200161	P62280	P62280	40S ribosomal protein S11	RPS11	17	17	17	70.3	70.3	70.3	18.431	0	121.88	11110000000	141	29.9666	30.3653	29.779	29.421	29.5863	29.3779	29.7058	29.7262	29.8114	29.4961
	0.514431	-0.217695	P54105	P54105	Methylosome subunit pICln	CLNS1A	5	5	5	43.5	43.5	43.5	26.215	0	78.831	293880000	50	24.2521	24.7876	24.2165	23.7089	24.5978	24.2684	24.2438	24.0966	23.9729	23.8926
	0.514212	0.326587	Q5JRA6	Q5JRA6	Melanoma inhibitory activity protein 3	MIA3	7	7	7	6.3	6.3	6.3	213.7	0	12.563	99592000	22	23.3358	22.2349	23.6995	22.7825	22.2556	23.1893	23.1323	23.066	23.1077	23.4459
	0.513639	-0.256679	O95429	O95429	BAG family molecular chaperone regulator 4	BAG4	9	9	9	33.5	33.5	33.5	49.593	0	110.12	604880000	48	25.7737	25.3644	25.2443	25.2137	26.4218	25.3305	25.1844	25.3053	25.543	25.3714
	0.513494	-0.33225	P45880	P45880	Voltage-dependent anion-selective channel protein 2	VDAC2	9	9	9	33.7	33.7	33.7	31.566	0	38.732	1878100000	57	27.8094	26.8214	27.0678	27.5018	26.3292	26.7265	27.1847	27.0097	26.2427	26.7049
	0.513394	-0.286878	P47813;O14602	P47813;O14602	Eukaryotic translation initiation factor 1A, X-chromosomal;Eukaryotic translation initiation factor 1A, Y-chromosomal	EIF1AX;EIF1AY	4	4	4	47.2	47.2	47.2	16.46	0	20.454	589140000	26	25.8694	25.8951	25.6227	24.5256	25.7949	25.2813	25.1721	25.4285	25.184	25.2073
	0.51326	-0.209722	Q14692	Q14692	Ribosome biogenesis protein BMS1 homolog	BMS1	37	37	37	31.9	31.9	31.9	145.81	0	159.12	3394600000	176	28.0882	28.5281	27.9846	27.4459	28.392	27.8008	27.8767	27.824	28.0192	27.8696
	0.512216	-0.488321	P47756	P47756	F-actin-capping protein subunit beta	CAPZB	18	18	18	70.2	70.2	70.2	30.628	0	70.562	1170500000	48	26.0985	25.4339	25.7728	27.5947	25.2383	25.6507	25.9315	25.0061	25.7301	25.3782
	0.51179	-0.306171	P10412;P16402;Q02539;P22492;P16401	P10412;P16402	Histone H1.4;Histone H1.3	HIST1H1E;HIST1H1D	15	15	4	34.2	34.2	16	21.865	0	119.8	22071000000	129	31.0541	31.182	31.3098	29.9048	30.5985	30.3835	30.6659	30.7301	30.6342	30.1046
	0.508901	0.187728	O00151	O00151	PDZ and LIM domain protein 1	PDLIM1	14	14	14	58.4	58.4	58.4	36.071	0	121.83	1750200000	96	26.8125	26.5546	26.941	26.444	27.2389	27.0352	26.8278	27.0349	27.3059	26.7259
	0.508658	-0.26165	Q969S3	Q969S3	Zinc finger protein 622	ZNF622	11	11	11	24.3	24.3	24.3	54.271	0	58.93	436490000	32	25.0433	25.1595	24.8723	24.2383	25.6287	24.7198	24.8887	24.8498	24.7708	24.4047
	0.505781	0.232328	O43143	O43143	Pre-mRNA-splicing factor ATP-dependent RNA helicase DHX15	DHX15	20	20	19	26.2	26.2	25	90.932	0	54.516	1619500000	76	26.9354	26.3417	27.0695	26.5899	26.2919	26.8157	27.444	26.7277	26.5714	26.8312
	0.505645	-0.30762	P60468	P60468	Protein transport protein Sec61 subunit beta	SEC61B	5	5	5	46.9	46.9	46.9	9.9743	0	38.069	2786300000	33	27.8037	28.6359	27.5793	27.0277	28.2815	27.4269	27.5679	27.6576	27.7184	27.4192
	0.505641	0.172781	O75494;Q8WXF0	O75494	Serine/arginine-rich splicing factor 10	SRSF10	18	18	18	44.7	44.7	44.7	31.3	0	145.71	25683000000	213	30.711	30.5251	30.5329	30.8701	31.0592	30.7384	30.5943	31.0731	30.8636	31.2927
	0.504931	-0.169317	Q9NX24	Q9NX24	H/ACA ribonucleoprotein complex subunit 2	NHP2	8	8	8	56.2	56.2	56.2	17.201	0	118.68	1315800000	71	26.6295	26.3307	26.9075	26.3902	27.0249	26.7494	26.418	26.5134	26.28	26.4753
	0.503808	-0.286311	P61081	P61081	NEDD8-conjugating enzyme Ubc12	UBE2M	7	7	7	37.7	37.7	37.7	20.9	0	17.714	712490000	29	26.3261	25.9585	26.073	25.0491	25.9272	25.7131	26.0813	25.1613	25.562	25.3845
	0.503805	0.481999	P62191	P62191	26S protease regulatory subunit 4	PSMC1	9	9	9	27.5	27.5	27.5	49.184	0	27.501	222640000	17	23.8814	22.1845	23.5589	24.5104	22.6691	23.8981	24.2099	23.2673	24.0634	23.7757
	0.503459	0.261224	P21127;Q9UQ88	P21127;Q9UQ88	Cyclin-dependent kinase 11B;Cyclin-dependent kinase 11A	CDK11B;CDK11A	34	34	33	36.1	36.1	35.1	92.619	0	144.24	4979100000	156	28.4672	27.9111	28.2132	28.324	28.0311	27.8536	28.8889	28.3265	28.1566	29.027
	0.503274	0.658453	P30048	P30048	Thioredoxin-dependent peroxide reductase, mitochondrial	PRDX3	6	6	6	37.1	37.1	37.1	27.692	0	18.588	463470000	25	25.6218	24.8515	24.6801	25.1996	22.2849	25.0404	25.3465	25.6718	24.5532	25.3181
	0.501494	0.443677	O43251	O43251	RNA binding protein fox-1 homolog 2	RBFOX2	3	3	1	13.3	13.3	6.7	41.373	0	10.298	72848000	12	22.6629	21.5794	22.4776	21.0603	23.315	22.7269	22.4395	22.9922	22.4467	22.7083
	0.500052	-0.25829	P46779	P46779	60S ribosomal protein L28	RPL28	8	8	8	41.6	41.6	41.6	15.747	0	71.128	1789300000	55	27.234	27.6509	27.202	26.4739	27.6707	26.8912	27.0993	27.073	27.2472	26.6294
	0.499649	0.157641	Q6IAA8	Q6IAA8	Ragulator complex protein LAMTOR1	LAMTOR1	4	4	4	32.9	32.9	32.9	17.745	0	8.7376	92306000	13	22.6979	22.6366	22.8858	22.6295	22.0991	22.7367	22.9866	22.6375	22.7751	22.6011
	0.499093	0.327526	Q13838	Q13838	Spliceosome RNA helicase DDX39B	DDX39B	9	9	4	27.8	27.8	15.4	48.991	0	71.091	652680000	53	24.4978	24.7458	25.2206	26.1914	25.0279	25.5326	25.7863	25.4336	25.1936	25.375
	0.498943	0.366042	P27708	P27708	CAD protein;Glutamine-dependent carbamoyl-phosphate synthase;Aspartate carbamoyltransferase;Dihydroorotase	CAD	9	9	9	4.7	4.7	4.7	242.98	0	21.988	103890000	19	22.4042	21.8499	22.4308	23.5078	21.8243	22.4235	23.2587	22.696	22.983	22.4861
	0.498859	-0.131185	Q9Y3F4	Q9Y3F4	Serine-threonine kinase receptor-associated protein	STRAP	11	11	11	50.6	50.6	50.6	38.438	0	75.929	1017500000	58	26.378	26.4627	25.9319	26.4604	26.1583	26.0166	26.3791	26.0719	26.2172	26.0506
	0.498592	-0.332587	Q96C01	Q96C01	Protein FAM136A	FAM136A	6	6	6	50	50	50	15.641	0	23.361	566010000	19	26.037	26.0728	25.2163	24.6772	26.2511	25.4204	25.4381	25.2736	25.4266	25.0327
	0.495699	0.179665	Q12797	Q12797	Aspartyl/asparaginyl beta-hydroxylase	ASPH	13	13	13	18.3	18.3	18.3	85.862	0	67.345	780930000	57	26.0194	25.7134	25.6455	25.3821	25.4055	25.765	26.2947	25.6171	25.7148	25.6725
	0.494378	0.880513	Q8N2M8	Q8N2M8	CLK4-associating serine/arginine rich protein	CLASRP	10	10	10	27.7	27.7	27.7	77.16	0	72.656	832620000	34	24.9541	21.7931	25.563	26.7394	24.7723	25.2252	25.6946	25.7914	25.4506	26.0628
	0.494027	0.169659	Q9H0D6	Q9H0D6	5-3 exoribonuclease 2	XRN2	12	12	12	17.8	17.8	17.8	108.58	0	26.17	367490000	48	24.3288	25.1264	24.4854	24.3778	24.6364	24.7268	24.943	24.6512	24.9027	24.5795
	0.49397	0.288673	O75368	O75368	SH3 domain-binding glutamic acid-rich-like protein	SH3BGRL	2	2	2	27.2	27.2	27.2	12.774	0	8.9982	181900000	16	23.0475	23.0336	23.6866	23.4151	24.4142	24.0231	23.4956	23.9168	23.9308	23.6739
	0.493957	0.412806	P25685;Q9UDY4	P25685	DnaJ homolog subfamily B member 1	DNAJB1	6	6	6	19.7	19.7	19.7	38.044	0	15.071	219910000	17	24.0991	23.7409	23.4723	24.2528	22.1029	23.9321	24.0965	23.9821	24.0497	23.6716
	0.493541	-0.241391	Q8IWX8	Q8IWX8	Calcium homeostasis endoplasmic reticulum protein	CHERP	25	25	25	34.5	34.5	34.5	103.7	0	161.22	4167500000	133	28.4944	28.2849	27.9951	28.1731	28.5134	27.7112	28.6837	27.5774	27.9258	28.3559
	0.493378	-1.88172	P31944	P31944	Caspase-14;Caspase-14 subunit p17, mature form;Caspase-14 subunit p10, mature form;Caspase-14 subunit p20, intermediate form;Caspase-14 subunit p8, intermediate form	CASP14	26	26	26	70.7	70.7	70.7	27.679	0	247.35	7037000000	70	24.5009	24.0523	24.1899	31.3332	21.7953	23.8515	20.799	25.2699	22.627	23.9156
	0.490734	-0.263747	P55957	P55957	BH3-interacting domain death agonist;BH3-interacting domain death agonist p15;BH3-interacting domain death agonist p13;BH3-interacting domain death agonist p11	BID	6	6	6	43.6	43.6	43.6	21.994	0	53.67	269060000	20	24.478	24.4883	24.46	23.994	24.9971	24.6069	23.8638	23.996	23.8659	24.7662
	0.49072	-0.174871	P84103	P84103	Serine/arginine-rich splicing factor 3	SRSF3	13	12	12	51.2	51.2	51.2	19.329	0	153.68	44324000000	337	31.7259	32.0705	31.7072	31.1418	31.6591	31.7093	31.3857	31.5997	31.4267	31.3086
	0.489754	-0.290914	Q9NVU7	Q9NVU7	Protein SDA1 homolog	SDAD1	8	8	8	12.7	12.7	12.7	79.87	0	21.889	1373600000	39	26.6319	27.1282	26.8848	25.7525	26.7669	25.8973	26.5376	26.4202	26.721	26.1335
	0.489084	-0.257239	P50990	P50990	T-complex protein 1 subunit theta	CCT8	29	29	29	55.5	55.5	55.5	59.62	0	112.54	2106000000	99	27.0382	27.2645	26.9286	27.9378	26.5826	26.8591	27.2601	26.8196	26.7009	26.8258
	0.488767	-0.292008	P61006;Q92930;P59190	P61006	Ras-related protein Rab-8A	RAB8A	5	4	4	25.1	19.8	19.8	23.668	0	9.2482	79573000	17	21.8548	23.2659	22.6068	22.9475	22.2604	21.8277	22.4688	22.2413	22.4991	22.4383
	0.488362	0.151094	Q07666;Q5VWX1;O75525	Q07666	KH domain-containing, RNA-binding, signal transduction-associated protein 1	KHDRBS1	10	10	10	28.7	28.7	28.7	48.227	0	31.747	2578300000	85	27.5033	27.5881	27.4967	26.9838	27.8057	27.5336	27.7633	27.5433	27.7334	27.5596
	0.488289	-0.173999	P78310	P78310	Coxsackievirus and adenovirus receptor	CXADR	7	7	7	27.7	27.7	27.7	40.029	0	26.513	267000000	21	24.71	24.1578	24.778	24.1041	24.2096	24.1926	24.5099	24.2431	24.0741	24.0696
	0.486978	0.411388	Q96A33	Q96A33	Coiled-coil domain-containing protein 47	CCDC47	11	11	11	28.2	28.2	28.2	55.873	0	23.575	361410000	28	24.6771	24.2075	25.1514	24.7537	22.8848	24.7184	24.8097	24.7837	24.6718	24.7479
	0.485556	-0.127824	P39023;Q92901	P39023	60S ribosomal protein L3	RPL3	28	28	28	55.8	55.8	55.8	46.108	0	192.58	17750000000	268	30.6015	30.8005	30.4443	30.0982	30.3433	30.429	30.2814	30.3706	30.2623	30.3055
	0.484373	0.114234	O00566	O00566	U3 small nucleolar ribonucleoprotein protein MPP10	MPHOSPH10	16	16	16	28.9	28.9	28.9	78.863	0	107.8	1587600000	116	26.6878	27.0753	26.8134	26.6017	26.5866	26.9734	26.6476	26.8765	26.8387	26.9997
	0.483211	-0.296366	O14944	O14944	Proepiregulin;Epiregulin	EREG	4	4	4	19.5	19.5	19.5	19.044	0	9.9085	8267300000	33	29.4602	30.292	29.341	28.6599	29.3407	28.7559	28.9992	29.3654	29.1181	29.3733
	0.482552	-0.351115	Q96JY6	Q96JY6	PDZ and LIM domain protein 2	PDLIM2	6	6	6	26.4	26.4	26.4	37.458	0	27.943	166890000	14	23.2378	23.2294	22.9547	24.6087	22.8361	23.0282	22.9501	23.2664	23.2282	22.6381
	0.477818	0.743023	Q02447	Q02447	Transcription factor Sp3	SP3	3	3	3	3.5	3.5	3.5	81.924	0	20.222	265400000	14	24.2335	20.9905	24.5057	22.7902	24.7754	24.7593	24.1197	23.915	24.0539	24.1625
	0.477719	0.600986	Q8IV08	Q8IV08	Phospholipase D3	PLD3	5	5	5	13.9	13.9	13.9	54.705	0	21.144	229550000	18	21.6128	22.7619	23.3012	25.0848	22.664	23.3951	24.0459	23.8576	23.4361	23.6949
	0.477652	-0.174271	Q13123	Q13123	Protein Red	IK	15	15	15	33.8	33.8	33.8	65.601	0	50.563	1305000000	75	26.4465	27.0717	26.75	26.1828	26.8805	26.536	26.6319	26.3951	26.5863	26.3108
	0.476926	0.557645	P50991	P50991	T-complex protein 1 subunit delta	CCT4	21	21	21	53.2	53.2	53.2	57.924	0	63.397	936590000	87	25.8506	25.1427	25.4217	26.7187	23.5112	25.7468	26.2592	26.0509	25.8554	25.5207
	0.476416	-0.203787	Q4G0J3	Q4G0J3	La-related protein 7	LARP7	18	18	18	38.1	38.1	38.1	66.898	0	77.817	1213400000	69	26.7402	27.007	26.344	25.8993	26.7354	26.328	26.1996	26.3669	26.4801	26.3324
	0.473434	-0.320497	Q9UMY1	Q9UMY1	Nucleolar protein 7	NOL7	12	12	12	37	37	37	29.426	0	33.512	955020000	52	25.9828	27.0564	26.6585	25.305	26.3977	26.0516	25.9308	25.9887	26.1865	25.6404
	0.473427	0.297634	P40926	P40926	Malate dehydrogenase, mitochondrial	MDH2	18	18	18	64.5	64.5	64.5	35.503	0	110.97	1697800000	115	26.7857	26.2199	26.5543	27.5219	25.8501	26.899	27.0532	26.8977	26.6245	26.9457
	0.471822	0.270504	Q9NPF0	Q9NPF0	CD320 antigen	CD320	5	5	5	29.4	29.4	29.4	28.991	0	51.286	821170000	32	25.9139	24.8934	26.2763	26.018	25.3676	25.7773	25.7479	25.9677	26.1206	26.2082
	0.471683	-0.485145	P02795;P13640;Q8N339;P80294;P04731	P02795;P13640	Metallothionein-2;Metallothionein-1G	MT2A;MT1G	9	9	4	91.8	91.8	62.3	6.0422	0	157.51	52813000000	132	32.0959	32.9034	32.1587	30.9251	33.6528	32.0189	31.6096	31.9948	32.219	31.4678
	0.471629	-0.323846	Q9Y3X0	Q9Y3X0	Coiled-coil domain-containing protein 9	CCDC9	18	18	18	30.3	30.3	30.3	59.702	0	70.954	2006600000	76	27.4736	27.8938	27.3804	26.2672	27.8902	27.1491	26.8231	27.2257	27.3203	26.7677
	0.471276	-1.18158	Q02413	Q02413	Desmoglein-1	DSG1	32	32	32	45.6	45.6	45.6	113.75	0	323.31	7780700000	127	26.4954	26.1063	25.6442	31.2521	26.6277	26.042	24.5037	27.2689	25.1791	27.2239
	0.470132	0.597154	Q9Y5M8	Q9Y5M8	Signal recognition particle receptor subunit beta	SRPRB	3	3	3	18.5	18.5	18.5	29.702	0	12.219	128580000	14	20.7588	21.7834	22.6308	24.2953	22.4865	23.321	22.771	22.9318	22.9365	22.9803
	0.469718	1.05984	P05204	P05204	Non-histone chromosomal protein HMG-17	HMGN2	3	3	3	51.1	51.1	51.1	9.3926	0	37.225	3152700000	31	27.9446	23.0427	28.5858	27.8122	25.8824	28.1314	27.8446	28.2304	27.5869	26.7737
	0.469296	0.483537	P38117	P38117	Electron transfer flavoprotein subunit beta	ETFB	6	6	6	26.3	26.3	26.3	27.843	0	12.372	185550000	16	24.0463	23.9817	21.5711	23.3778	23.9653	23.6227	23.958	23.9876	23.7811	24.0105
	0.468581	0.255162	Q9H0S4	Q9H0S4	Probable ATP-dependent RNA helicase DDX47	DDX47	8	8	8	25.5	25.5	25.5	50.646	0	54.098	386690000	33	25.0835	25.1434	25.0902	23.9943	24.3489	25.208	24.8843	24.7083	25.0326	25.103
	0.4653	-0.453088	Q9BQA1	Q9BQA1	Methylosome protein 50	WDR77	4	4	4	14	14	14	36.724	0	9.9759	132680000	14	23.36	22.9236	23.3314	23.6551	23.1017	23.1263	23.4629	21.1306	23.3992	22.9874
	0.463924	-0.168562	P22102	P22102	Trifunctional purine biosynthetic protein adenosine-3;Phosphoribosylamine--glycine ligase;Phosphoribosylformylglycinamidine cyclo-ligase;Phosphoribosylglycinamide formyltransferase	GART	17	17	17	28.8	28.8	28.8	107.77	0	72.262	508790000	52	25.3967	25.1591	24.9188	25.3772	25.056	24.746	25.2651	25.2041	25.2444	24.6055
	0.463496	-0.463956	Q9BR76;A9Z1Z3	Q9BR76	Coronin-1B	CORO1B	5	5	5	15.7	15.7	15.7	54.234	0	25.969	150810000	18	23.572	23.7161	23.3009	23.4807	23.5041	23.3832	23.6246	21.2332	23.451	23.562
	0.461908	-0.277245	P09001	P09001	39S ribosomal protein L3, mitochondrial	MRPL3	7	7	7	30.7	30.7	30.7	38.632	0	12.606	527190000	30	25.1264	26.3671	25.0163	25.0228	25.6589	25.3203	25.3269	24.8302	25.1082	25.2196
	0.461888	-0.160521	Q13435	Q13435	Splicing factor 3B subunit 2	SF3B2	42	42	42	49.1	49.1	49.1	100.23	0	303.76	8692800000	294	29.298	29.6132	29.4234	28.889	29.7758	29.3962	29.1513	29.2662	29.2807	29.1025
	0.461881	0.538002	P60842;Q14240	P60842	Eukaryotic initiation factor 4A-I	EIF4A1	16	16	14	52.5	52.5	46.3	46.153	0	90.454	1738100000	49	25.9493	25.8473	26.2548	28.0531	24.7746	26.5996	26.9923	26.68	26.6221	26.6751
	0.460636	0.536454	Q6PD62	Q6PD62	RNA polymerase-associated protein CTR9 homolog	CTR9	4	4	4	4.7	4.7	4.7	133.5	0	11.561	217750000	14	23.7849	24.2069	24.2031	21.6067	23.6401	23.8203	24.8803	23.498	23.897	24.0283
	0.460334	-0.179541	P61313	P61313	60S ribosomal protein L15	RPL15	8	8	8	36.3	36.3	36.3	24.146	0	37.352	2853700000	36	27.8014	28.2342	27.8075	27.6071	27.5765	27.7395	28.0768	27.6129	27.3543	27.3455
	0.460196	0.372986	P53801	P53801	Pituitary tumor-transforming gene 1 protein-interacting protein	PTTG1IP	2	2	2	16.7	16.7	16.7	20.324	0	9.4518	317240000	22	24.2895	22.8501	24.7742	24.6936	23.7539	24.2011	24.605	24.6939	24.1387	24.5875
	0.459111	-0.334217	P04075;P05062	P04075	Fructose-bisphosphate aldolase A	ALDOA	34	34	30	72.8	72.8	59.6	39.42	0	323.31	18720000000	267	29.8316	29.9713	29.7795	31.4876	29.8205	29.7814	30.0454	29.7685	29.9256	29.6984
	0.457487	-0.518375	P17980	P17980	26S protease regulatory subunit 6A	PSMC3	9	9	9	37.1	37.1	37.1	49.203	0	37.605	106900000	20	22.7665	22.3995	21.9326	24.5452	21.9091	21.9889	22.1679	22.1887	21.7407	22.8749
	0.457073	-0.245746	P18615	P18615	Negative elongation factor E	NELFE	14	14	14	49.2	49.2	49.2	43.239	0	72.926	874580000	60	26.0475	26.6808	26.2423	25.281	26.3288	26.1156	25.8465	25.9576	25.8231	25.6089
	0.456861	-2.22652	P29508	P29508	Serpin B3	SERPINB3	42	42	16	75.4	75.4	39.7	44.564	0	323.31	16636000000	108	21.8855	22.4965	21.9001	32.6277	20.236	21.5914	21.4261	21.9911	20.9969	22.0076
	0.45621	-0.174966	O75531	O75531	Barrier-to-autointegration factor;Barrier-to-autointegration factor, N-terminally processed	BANF1	9	9	9	83.1	83.1	83.1	10.058	0	21.477	1190800000	41	26.4263	26.8312	26.6071	26.1126	26.6523	26.8538	26.1602	26.2389	26.2865	26.2153
	0.455883	0.196408	Q15020	Q15020	Squamous cell carcinoma antigen recognized by T-cells 3	SART3	18	18	18	20.6	20.6	20.6	109.93	0	90.322	956680000	66	25.9119	26.6705	26.0449	25.7762	25.8365	26.3068	26.46	25.8781	26.4759	26.1012
	0.455785	-0.162701	O95232	O95232	Luc7-like protein 3	LUC7L3	12	12	12	28.9	28.9	28.9	51.466	0	133.43	1052600000	92	26.1647	26.6331	25.7676	26.404	26.5095	26.0677	26.2328	25.9724	26.0905	26.302
	0.454483	-0.170041	O15015	O15015	Zinc finger protein 646	ZNF646	11	11	11	7.5	7.5	7.5	200.82	0	29.958	308200000	27	24.6591	24.7885	24.751	24.3487	24.2332	24.6876	24.3227	23.9288	24.5735	24.4178
	0.452412	-0.341407	Q96CP2;Q4VC44	Q96CP2	FLYWCH family member 2	FLYWCH2	11	11	11	87.9	87.9	87.9	14.563	0	86.857	2437000000	81	27.6204	28.0931	27.6808	26.4991	28.4997	27.4523	27.1465	27.3103	27.6119	27.1651
	0.451842	0.117767	Q14152	Q14152	Eukaryotic translation initiation factor 3 subunit A	EIF3A	66	66	66	42.4	42.4	42.4	166.57	0	215.86	8519500000	320	29.1556	29.363	29.2521	28.7406	29.3827	29.3906	29.2873	29.2524	29.2931	29.2595
	0.451354	0.140585	O60232	O60232	Sjoegren syndrome/scleroderma autoantigen 1	SSSCA1	6	6	6	39.7	39.7	39.7	21.474	0	76.75	192000000	41	23.8091	23.3913	23.7833	23.2577	23.7075	24.0189	23.6934	23.6609	23.8016	23.4769
	0.450781	-0.244007	Q15293	Q15293	Reticulocalbin-1	RCN1	11	11	11	28.4	28.4	28.4	38.89	0	74.641	941530000	48	25.9974	26.5608	26.1784	25.554	26.71	26.1484	25.5195	25.8966	26.3367	25.8794
	0.450333	-0.455573	P55327	P55327	Tumor protein D52	TPD52	7	7	7	40.2	40.2	40.2	24.327	0	23.951	188950000	15	23.8567	23.5954	23.8395	24.2807	23.5589	24.2425	23.5253	23.8263	21.6611	23.5982
	0.44943	-0.247002	P45973	P45973	Chromobox protein homolog 5	CBX5	10	9	9	44.5	38.2	38.2	22.225	0	38.516	2385200000	54	28.0149	27.9044	27.7798	26.6866	27.83	27.6138	27.3121	27.4914	27.3198	27.2435
	0.44895	0.212027	P26006	P26006	Integrin alpha-3;Integrin alpha-3 heavy chain;Integrin alpha-3 light chain	ITGA3	25	25	25	24.8	24.8	24.8	116.61	0	209.5	14809000000	214	29.906	30.0028	29.6984	30.1517	29.6974	29.5097	30.543	29.9143	30.01	30.5395
	0.44846	-0.408681	Q9NP92	Q9NP92	28S ribosomal protein S30, mitochondrial	MRPS30	2	2	2	11.8	11.8	11.8	50.364	0	7.6487	26917000	18	22.3141	22.5591	20.6783	20.7811	21.54	21.4901	20.626	21.5147	21.0489	21.1495
	0.448186	-0.342165	O60927	O60927	Protein phosphatase 1 regulatory subunit 11	PPP1R11	5	5	5	60.3	60.3	60.3	13.952	0	29.631	700430000	37	25.9922	26.4671	25.7075	24.8534	26.7529	25.6609	25.4978	25.7621	25.9078	25.2337
	0.447926	0.142778	Q9UHV9	Q9UHV9	Prefoldin subunit 2	PFDN2	7	7	7	52.6	52.6	52.6	16.648	0	69.322	1269600000	58	26.6234	26.1696	26.6249	25.9905	26.2951	26.7397	26.4923	26.5145	26.3174	26.3535
	0.447685	1.0749	P63165;G2XKQ0	P63165	Small ubiquitin-related modifier 1	SUMO1	5	5	5	49.5	49.5	49.5	11.557	0	54.411	1133400000	18	26.7068	26.5286	26.5158	21.0957	26.5567	26.3389	26.6618	26.4355	26.6874	26.6544
	0.443636	0.334108	Q9NP79	Q9NP79	Vacuolar protein sorting-associated protein VTA1 homolog	VTA1	4	4	4	16.9	16.9	16.9	33.879	0	13.938	147930000	16	23.331	22.2051	23.4804	23.8103	22.2037	23.2341	23.4302	23.573	23.2982	23.1654
	0.440608	0.258357	P63173	P63173	60S ribosomal protein L38	RPL38	4	4	4	52.9	52.9	52.9	8.2178	0	9.9369	167350000	16	23.5429	22.5564	23.7152	23.9186	23.1631	23.7768	23.3639	23.3391	23.8381	23.8703
	0.439496	-0.380526	P08758	P08758	Annexin A5	ANXA5	13	13	13	44.1	44.1	44.1	35.936	0	39.17	511280000	33	24.3723	24.8098	24.2597	26.3764	24.5824	24.6163	24.3953	24.7091	24.5484	24.2288
	0.439467	0.383725	Q9HAW4	Q9HAW4	Claspin	CLSPN	6	6	6	6	6	6	151.09	0	7.8357	172880000	14	23.9056	23.9215	23.6516	21.9017	23.9925	23.8811	23.9351	23.8419	23.7771	23.8564
	0.439197	-1.57564	P05089	P05089	Arginase-1	ARG1	18	18	18	57.8	57.8	57.8	34.735	0	113.23	1665600000	40	21.9557	21.7183	21.7142	29.3232	20.7846	22.0982	20.61	22.6596	20.2471	22.0027
	0.438969	-0.270472	O60869	O60869	Endothelial differentiation-related factor 1	EDF1	11	11	11	60.1	60.1	60.1	16.368	0	60.076	3274500000	78	28.1537	28.5494	28.1357	27.06	28.5091	28.0177	27.6822	27.9052	27.8714	27.579
	0.436729	0.390413	P26447	P26447	Protein S100-A4	S100A4	5	5	5	39.6	39.6	39.6	11.728	0	12.347	1130200000	26	26.5744	24.8565	26.3292	26.6274	25.1022	26.2404	26.6634	26.3809	25.775	26.3821
	0.436291	0.589505	Q9BRS2	Q9BRS2	Serine/threonine-protein kinase RIO1	RIOK1	8	8	8	22.2	22.2	22.2	65.582	0	44.025	260500000	28	24.5102	24.0211	24.5443	24.1787	21.2888	24.1727	24.2682	24.5045	24.2605	24.2846
	0.435924	0.154581	P63241;Q6IS14;Q9GZV4	P63241;Q6IS14;Q9GZV4	Eukaryotic translation initiation factor 5A-1;Eukaryotic translation initiation factor 5A-1-like;Eukaryotic translation initiation factor 5A-2	EIF5A;EIF5AL1;EIF5A2	17	17	17	72.7	72.7	72.7	16.832	0	323.31	14720000000	299	29.8976	30.2226	29.9278	29.547	29.7803	30.4598	29.7315	30.0131	29.9691	29.9747
	0.435397	-0.102126	P42677	P42677	40S ribosomal protein S27	RPS27	8	8	4	48.8	48.8	20.2	9.461	0	30.867	5894900000	60	29.0998	28.7914	28.7589	28.5815	28.9931	28.7586	28.663	28.5824	28.9001	28.81
	0.435218	0.419261	Q14498	Q14498	RNA-binding protein 39	RBM39	24	24	23	46	46	44.2	59.379	0	302.33	4053900000	188	28.3714	27.0857	28.4086	28.0423	26.6264	27.9584	29.0393	27.9376	27.5356	28.16
	0.433927	-0.235238	Q14247	Q14247	Src substrate cortactin	CTTN	44	44	44	64.9	64.9	64.9	61.585	0	323.31	26680000000	394	30.9946	31.2574	31.0117	30.3851	31.8633	31.0445	30.7078	30.9255	30.92	30.7381
	0.433777	-0.182765	Q15181	Q15181	Inorganic pyrophosphatase	PPA1	9	9	9	39.8	39.8	39.8	32.66	0	105.64	783550000	62	26.1109	26.2631	25.5699	25.7636	25.4351	25.4893	25.8485	25.9223	25.3321	25.6365
	0.43328	0.136375	Q8N1G4	Q8N1G4	Leucine-rich repeat-containing protein 47	LRRC47	21	21	21	46.5	46.5	46.5	63.472	0	106.04	1416900000	109	26.7165	26.7525	26.5626	26.0361	26.764	26.6999	26.8186	26.7112	26.7183	26.5655
	0.432107	-0.253185	P62258	P62258	14-3-3 protein epsilon	YWHAE	16	14	14	65.9	58.8	58.8	29.174	0	97.516	2355200000	87	26.9619	27.2724	26.8387	28.1454	26.6787	26.9961	27.0134	27.0384	26.7588	26.8244
	0.431642	0.136802	P05556	P05556	Integrin beta-1	ITGB1	33	33	33	38	38	38	88.414	0	323.31	29141000000	414	30.9933	31.0799	30.8834	30.6703	31.2488	30.7817	31.0572	31.1757	31.0995	31.4455
	0.431469	-0.285408	Q32MZ4	Q32MZ4	Leucine-rich repeat flightless-interacting protein 1	LRRFIP1	46	46	45	50.7	50.7	49.3	89.252	0	323.31	16528000000	323	30.3113	30.9423	30.4183	29.4328	31.0415	30.3399	29.9766	30.1316	30.3549	29.9161
	0.43085	0.223278	Q8WWY3	Q8WWY3	U4/U6 small nuclear ribonucleoprotein Prp31	PRPF31	7	7	7	15	15	15	55.455	0	22.065	313680000	26	23.5515	24.7146	24.1127	24.7526	24.5754	24.6515	24.5362	24.4561	24.745	24.4343
	0.430811	0.334914	O60888	O60888	Protein CutA	CUTA	4	4	4	40.8	40.8	40.8	19.116	0	12.15	136990000	26	23.3788	22.7584	22.0527	23.7038	22.9402	23.3731	22.8656	24.0482	22.9136	23.308
	0.429839	-0.302407	Q7L4I2	Q7L4I2	Arginine/serine-rich coiled-coil protein 2	RSRC2	11	11	11	25.3	25.3	25.3	50.559	0	87.22	1462100000	73	26.898	27.5682	26.7407	25.9451	27.7186	26.5863	26.6269	26.6897	26.7338	26.722
	0.429628	-0.239452	P99999;CON__P62894	P99999	Cytochrome c	CYCS	4	4	4	38.1	38.1	38.1	11.749	0	7.1054	203460000	23	23.9228	24.0743	23.5127	24.241	23.7339	24.2832	23.0975	23.9565	23.6938	23.2564
	0.428087	-0.631021	Q01518	Q01518	Adenylyl cyclase-associated protein 1	CAP1	16	16	16	43.2	43.2	43.2	51.901	0	68.075	1073100000	47	24.1508	25.5472	24.8198	28.0336	25.0588	24.7819	25.0204	24.7805	25.0054	24.867
	0.426067	-0.337949	Q9NQP4	Q9NQP4	Prefoldin subunit 4	PFDN4	5	5	5	32.1	32.1	32.1	15.314	0	98.676	368610000	31	25.1417	25.5296	24.6208	23.9832	25.9109	24.7197	24.2425	24.9036	24.7504	24.8803
	0.425561	0.180313	P35659	P35659	Protein DEK	DEK	32	32	32	59.7	59.7	59.7	42.674	0	317.84	33227000000	365	31.2616	30.7741	30.9978	31.312	30.669	30.7512	31.3563	31.0658	31.1364	31.6063
	0.425292	-0.4901	Q9H8H2	Q9H8H2	Probable ATP-dependent RNA helicase DDX31	DDX31	9	9	9	13.2	13.2	13.2	94.086	0	11.95	228360000	13	24.3447	23.9482	24.8454	23.6693	23.7811	24.1147	24.388	23.827	21.7572	24.0513
	0.424696	-0.199604	P05141;Q9H0C2	P05141	ADP/ATP translocase 2;ADP/ATP translocase 2, N-terminally processed	SLC25A5	12	12	5	35.6	35.6	14.4	32.852	0	25.754	1798600000	60	26.8257	27.667	26.8527	27.3214	26.5848	26.8906	27.1099	26.5908	26.9022	26.76
	0.423273	0.135768	Q05519	Q05519	Serine/arginine-rich splicing factor 11	SRSF11	12	12	12	37.2	37.2	37.2	53.542	0	91.196	2248800000	145	27.2648	26.9709	27.1803	27.4299	26.8948	27.1023	27.4671	27.1968	27.0486	27.6048
	0.421686	-0.341377	P40939	P40939	Trifunctional enzyme subunit alpha, mitochondrial;Long-chain enoyl-CoA hydratase;Long chain 3-hydroxyacyl-CoA dehydrogenase	HADHA	5	5	5	10.7	10.7	10.7	82.999	0	14.637	44830000	11	21.9594	22.9872	21.3258	22.5156	21.202	21.6476	22.0258	21.8657	21.4395	21.3046
	0.421684	-0.341336	O60828	O60828	Polyglutamine-binding protein 1	PQBP1	9	9	9	54.7	54.7	54.7	30.472	0	68.786	1855400000	64	27.0437	27.8032	27.3144	26.192	28.0034	26.7784	26.7512	27.1806	27.4826	26.4572
	0.421129	0.0836102	Q9BXJ9;Q6N069	Q9BXJ9	N-alpha-acetyltransferase 15, NatA auxiliary subunit	NAA15	29	29	29	37.3	37.3	37.3	101.27	0	106.63	2085200000	120	27.349	27.385	27.1278	26.9391	27.2804	27.2355	27.3883	27.3297	27.3511	27.1947
	0.421103	-0.199843	Q9Y3B9	Q9Y3B9	RRP15-like protein	RRP15	15	15	15	44	44	44	31.484	0	56.331	6143700000	115	29.3184	28.346	29.4257	28.5694	28.9505	28.688	28.7137	28.7548	28.8883	28.566
	0.421053	-0.189095	Q14165	Q14165	Malectin	MLEC	2	2	2	8.6	8.6	8.6	32.233	0	5.8958	51206000	7	22.8778	21.7058	21.9048	21.9997	22.093	21.9624	21.9823	21.8097	21.9375	21.9438
	0.420833	-0.196941	Q86UE4	Q86UE4	Protein LYRIC	MTDH	29	29	29	58.9	58.9	58.9	63.836	0	247.45	4396600000	191	28.4122	28.7017	28.5101	27.6632	28.8707	28.3378	28.1683	28.2489	28.3017	28.1164
	0.420405	-0.37917	P35579;REV__Q9UKV3	P35579	Myosin-9	MYH9	101	101	87	53.3	53.3	46.4	226.53	0	323.31	11497000000	435	28.8372	28.852	29.1601	30.9602	29.0827	29.137	29.1387	28.9276	29.0645	28.7286
	0.419969	-0.189935	Q96EP5	Q96EP5	DAZ-associated protein 1	DAZAP1	11	11	11	30.7	30.7	30.7	43.383	0	91.541	2629300000	72	27.6588	28.0692	27.3482	27.2507	28.1146	27.5444	27.1891	27.4473	27.8168	27.4941
	0.418015	0.124748	Q15233	Q15233	Non-POU domain-containing octamer-binding protein	NONO	21	20	20	46.1	44.4	44.4	54.231	0	165.03	5618000000	140	28.4849	28.8672	28.5949	28.3748	28.8638	28.8794	28.7522	28.5486	29.0388	28.5902
	0.417584	-0.0967464	P21333	P21333	Filamin-A	FLNA	64	64	60	37.5	37.5	36	280.74	0	323.31	5173100000	262	28.6952	28.7767	28.359	28.6014	28.4689	28.4438	28.674	28.3235	28.633	28.3432
	0.417375	-0.232668	P17481	P17481	Homeobox protein Hox-B8	HOXB8	2	2	2	11.9	11.9	11.9	27.573	0	16.334	47564000	11	21.6123	22.4218	22.176	22.834	22.7726	22.1039	22.109	22.1298	22.5255	21.7852
	0.414241	0.22598	A0A2R8Y4L2	A0A2R8Y4L2			12	1	1	60	16.4	16.4	29.173	0	22.961	99294000	17	22.6887	22.0998	23.012	23.2171	22.2116	23.2774	22.9248	22.7084	22.6138	22.8347
	0.414234	0.172628	Q15102	Q15102	Platelet-activating factor acetylhydrolase IB subunit gamma	PAFAH1B3	4	4	4	24.2	24.2	24.2	25.734	0	17.893	127620000	16	23.8069	22.87	23.1551	23.0888	22.9675	23.526	23.5243	23.1479	23.1176	23.4356
	0.413988	-0.140439	P36915	P36915	Guanine nucleotide-binding protein-like 1	GNL1	13	13	13	25	25	25	68.66	0	37.953	630930000	57	25.7171	25.8017	25.5064	25.1553	25.9191	25.6392	25.4043	25.6657	25.3935	25.2947
	0.413687	-0.176711	Q8TB72	Q8TB72	Pumilio homolog 2	PUM2	11	8	8	14.8	11.4	11.4	114.21	0	43.332	768870000	45	25.9897	25.9127	25.7671	25.3977	26.4078	26.0384	25.8463	25.4541	25.644	25.6087
	0.413597	-0.371545	P17174	P17174	Aspartate aminotransferase, cytoplasmic	GOT1	10	10	10	37.3	37.3	37.3	46.247	0	77.975	230950000	33	23.4531	23.7812	22.9009	25.24	23.6424	23.2514	23.7874	23.6049	23.2086	23.3076
	0.412737	-0.562574	P43034	P43034	Platelet-activating factor acetylhydrolase IB subunit alpha	PAFAH1B1	7	7	7	23.9	23.9	23.9	46.637	0	34.085	154050000	7	23.3744	22.3487	21.8177	25.2056	22.7886	22.3374	23.113	22.4654	22.0017	22.8048
	0.411953	-0.191742	P36954	P36954	DNA-directed RNA polymerase II subunit RPB9	POLR2I	7	7	7	69.6	69.6	69.6	14.523	0	22.169	633020000	30	25.8659	25.6613	25.5334	25.0063	26.0545	25.6673	25.0972	25.4067	25.6807	25.3108
	0.410441	-0.16095	O94903	O94903	Proline synthase co-transcribed bacterial homolog protein	PROSC	10	10	10	38.9	38.9	38.9	30.344	0	24.26	776260000	35	26.2058	26.3065	25.7122	25.5199	26.0266	25.5455	25.9555	26.0138	25.5876	25.8639
	0.410323	-0.289481	Q16643	Q16643	Drebrin	DBN1	19	19	19	42.1	42.1	42.1	71.428	0	174.98	1612300000	86	27.2411	27.6169	26.8673	26.0703	27.6793	27.0612	26.6377	26.7932	27.0714	26.464
	0.409609	0.140185	Q9BZE1	Q9BZE1	39S ribosomal protein L37, mitochondrial	MRPL37	9	9	9	29.1	29.1	29.1	48.117	0	27.561	242470000	38	24.2921	24.2777	24.0521	23.7262	23.8284	24.2587	23.9587	24.246	23.9328	24.4812
	0.409589	0.437985	P26651	P26651	Tristetraprolin	ZFP36	5	5	5	23.3	23.3	23.3	34.003	0	12.222	159710000	16	23.3644	21.5292	23.3576	22.8383	24.4229	23.8772	23.3545	23.4596	23.6695	23.3415
	0.40873	0.756538	P15531	P15531	Nucleoside diphosphate kinase A	NME1	6	2	2	46.1	15.8	15.8	17.149	0	22.73	246210000	20	23.9771	24.7007	24.2271	20.3891	24.683	24.8066	24.7725	24.0841	24.0251	24.0714
	0.40807	-0.148874	Q5JVS0	Q5JVS0	Intracellular hyaluronan-binding protein 4	HABP4	9	9	9	28.3	28.3	28.3	45.785	0	23.861	585720000	30	25.5382	25.721	25.7452	25.0211	25.6976	25.7428	25.2599	25.4154	25.2377	25.3229
	0.407842	0.685659	Q86UU0	Q86UU0	B-cell CLL/lymphoma 9-like protein	BCL9L	14	14	14	16.9	16.9	16.9	157.13	0	49.765	508050000	38	25.255	25.3482	25.5838	21.7213	25.648	25.4422	25.1069	25.4984	25.6217	25.3155
	0.406825	0.539567	Q1MSJ5	Q1MSJ5	Centrosome and spindle pole-associated protein 1	CSPP1	10	10	10	11.2	11.2	11.2	145.52	0	18.89	153330000	15	23.321	24.1605	23.6509	20.9365	24.018	23.6927	23.8803	23.4985	24.0461	23.6671
	0.406758	0.384776	Q93052	Q93052	Lipoma-preferred partner	LPP	5	5	5	15.5	15.5	15.5	65.746	0	17.751	116630000	17	21.1013	22.5887	23.0291	23.0976	23.5599	23.1316	22.9873	22.9565	23.0163	23.2088
	0.404527	0.300283	P22314	P22314	Ubiquitin-like modifier-activating enzyme 1	UBA1	27	27	27	38.3	38.3	38.3	117.85	0	219.97	1253600000	130	26.3571	26.4162	25.8939	26.9246	25.072	26.4832	26.6029	26.1991	26.7532	26.1268
	0.404252	0.409057	Q9BQE3	Q9BQE3	Tubulin alpha-1C chain	TUBA1C	23	23	2	57.9	57.9	9.1	49.895	0	246.96	11587000000	276	29.4145	28.0948	29.3881	30.5474	28.2827	29.4738	29.9309	29.4611	29.5084	29.3985
	0.404029	0.202688	Q9Y617	Q9Y617	Phosphoserine aminotransferase	PSAT1	8	8	8	22.7	22.7	22.7	40.422	0	11.183	180100000	13	24.2063	23.498	23.7756	23.3798	22.9963	23.6557	24.1596	23.7421	23.6042	23.7078
	0.403915	-0.192025	Q96T23	Q96T23	Remodeling and spacing factor 1	RSF1	27	27	27	28.2	28.2	28.2	163.82	0	88.183	1145100000	93	26.704	26.6569	26.4437	25.9027	26.8883	25.9974	26.7231	26.1678	26.516	26.2311
	0.403866	-0.560594	P80297	P80297	Metallothionein-1X	MT1X	8	3	3	91.8	62.3	62.3	6.0683	0	25.541	959250000	43	26.3367	27.3908	25.615	24.714	27.6457	25.5549	25.6314	25.8222	26.8558	25.0351
	0.402952	-0.0978374	P46781	P46781	40S ribosomal protein S9	RPS9	18	18	18	50	50	50	22.591	0	42.621	6544600000	124	29.0892	29.1862	29.0717	28.7251	28.9128	29.1085	28.9033	28.986	28.8199	28.6781
	0.401664	0.265795	P52815	P52815	39S ribosomal protein L12, mitochondrial	MRPL12	3	3	3	29.3	29.3	29.3	21.348	0	7.4468	142340000	16	22.7558	23.2222	23.2401	22.5982	23.7456	23.5425	22.9238	24.1432	23.2076	23.0738
	0.401442	-0.152866	Q9Y624	Q9Y624	Junctional adhesion molecule A	F11R	11	11	11	39.8	39.8	39.8	32.583	0	66.589	623900000	50	25.6775	25.8326	25.5612	25.1572	25.7964	25.3115	25.8579	25.3505	25.1717	25.569
	0.401261	-0.331052	Q9Y3B3	Q9Y3B3	Transmembrane emp24 domain-containing protein 7	TMED7	6	6	6	29.9	29.9	29.9	25.171	0	13.407	598880000	14	25.6349	24.777	24.8892	26.4091	24.6965	24.8826	25.3536	24.7017	24.4843	25.3292
	0.400562	-0.265281	Q15942	Q15942	Zyxin	ZYX	15	15	15	41.1	41.1	41.1	61.277	0	137.52	4657700000	185	28.6131	29.1015	28.4644	27.6043	29.1675	28.4854	28.171	28.3345	28.5713	28.0621
	0.400396	0.182811	P22223	P22223	Cadherin-3	CDH3	12	12	11	19.5	19.5	19.5	91.417	0	87.547	1770800000	76	27.0778	26.8006	27.1939	26.5306	26.7723	27.0792	27.6772	26.7021	26.9817	26.849
	0.400321	-0.188807	O95926	O95926	Pre-mRNA-splicing factor SYF2	SYF2	6	6	6	36.2	36.2	36.2	28.722	0	48.632	404790000	33	25.3411	24.7448	25.1305	24.6069	24.9832	25.2869	24.4302	24.9027	24.3939	24.8486
	0.400176	-0.205854	Q9H910	Q9H910	Hematological and neurological expressed 1-like protein	HN1L	15	15	15	81.1	81.1	81.1	20.063	0	85.322	3067400000	99	28.0307	28.2029	27.8671	27.2108	28.4358	27.8674	27.4116	27.8764	27.9502	27.6123
	0.39836	-0.208247	Q01085	Q01085	Nucleolysin TIAR	TIAL1	11	11	7	34.1	34.1	25.1	41.59	0	67.206	1666700000	59	27.2247	27.4725	26.524	26.638	27.3148	27.049	26.5648	26.5677	26.7091	27.2421
	0.397834	-0.288784	P82979	P82979	SAP domain-containing ribonucleoprotein	SARNP	17	17	17	52.9	52.9	52.9	23.671	0	92.349	9914200000	108	29.7589	30.2022	29.7945	28.4891	30.2127	29.4799	29.159	29.4705	29.5999	29.3042
	0.397629	-0.279955	Q9P270	Q9P270	SLAIN motif-containing protein 2	SLAIN2	13	13	13	29.9	29.9	29.9	62.543	0	41.361	711510000	55	25.9524	26.3236	25.8659	24.8491	26.5922	25.4246	25.7487	25.6989	25.9375	25.3738
	0.397057	-0.9656	P15924	P15924	Desmoplakin	DSP	224	224	224	69.6	69.6	69.6	331.77	0	323.31	53678000000	627	28.9314	28.9989	28.4029	34.1446	29.1415	28.6644	28.4524	29.3014	28.666	29.7071
	0.396094	-0.253183	Q9UII2	Q9UII2	ATPase inhibitor, mitochondrial	ATPIF1	5	5	5	41.5	41.5	41.5	12.249	0	23.316	1814100000	23	27.3293	27.3236	27.3367	26.3679	28.0932	27.2384	26.7996	27.0755	27.1704	26.9009
	0.395757	-0.233401	Q14847	Q14847	LIM and SH3 domain protein 1	LASP1	18	18	18	52.5	52.5	52.5	29.717	0	225.58	15581000000	209	30.3484	30.6586	30.2158	29.4018	30.7818	30.2349	29.8809	30.0283	30.3242	29.7711
	0.393714	0.216489	Q96Q45	Q96Q45	Transmembrane protein 237	TMEM237	7	7	7	22.8	22.8	22.8	45.525	0	17.775	368100000	12	24.7506	24.3058	24.5461	24.8403	23.9393	24.9125	25.2085	24.1787	24.3898	24.7752
	0.392928	-0.328976	P32119	P32119	Peroxiredoxin-2	PRDX2	14	13	13	39.9	34.3	34.3	21.892	0	71.469	2635700000	75	27.3699	27.0436	26.7371	28.7396	27.0813	27.1021	26.8458	27.2714	26.7065	27.4009
	0.390668	0.204566	O00461	O00461	Golgi integral membrane protein 4	GOLIM4	7	7	7	11.2	11.2	11.2	81.879	0	47.24	542430000	27	25.4524	24.8042	25.744	24.8347	24.7636	25.124	25.7394	25.2598	25.0823	25.4163
	0.390469	-0.129163	Q96QR8	Q96QR8	Transcriptional activator protein Pur-beta	PURB	4	4	4	18.9	18.9	18.9	33.24	0	22.144	279830000	10	24.5601	24.6268	24.3721	24.012	24.6328	24.263	24.1763	24.6624	24.1862	24.2701
	0.390466	-0.236584	Q8NFU3	Q8NFU3	Thiosulfate sulfurtransferase/rhodanese-like domain-containing protein 1	TSTD1	4	4	4	31.3	31.3	31.3	12.53	0	11.788	522360000	23	25.4751	25.5842	25.2449	24.4546	26.0524	25.1828	24.9255	25.2232	25.2738	25.0229
	0.389611	-0.387329	P07355;A6NMY6	P07355;A6NMY6	Annexin A2;Putative annexin A2-like protein	ANXA2;ANXA2P2	39	39	39	74.9	74.9	74.9	38.604	0	323.31	15330000000	276	29.416	29.6501	29.2165	31.5647	29.3436	29.5692	29.5627	29.5575	29.2106	29.3542
	0.389456	0.166164	Q96AG4	Q96AG4	Leucine-rich repeat-containing protein 59	LRRC59	12	12	12	46.6	46.6	46.6	34.93	0	79.06	1993200000	97	26.7739	26.4774	26.8253	27.5848	27.1149	27.1489	27.1612	27.1611	27.1527	26.9834
	0.389337	0.104423	Q6PKG0	Q6PKG0	La-related protein 1	LARP1	31	31	29	40.2	40.2	38.2	123.51	0	227.29	3773900000	184	28.1104	28.2771	28.1007	27.7239	28.0912	28.2589	27.9144	28.1142	28.3807	28.1572
	0.389292	0.488498	P55795	P55795	Heterogeneous nuclear ribonucleoprotein H2	HNRNPH2	12	6	6	32.5	17.8	17.8	49.263	0	54.764	328690000	41	24.0904	24.4115	23.4356	25.26	21.9506	24.2514	24.0846	24.5579	24.3063	24.3904
	0.389004	-0.240773	Q9H0G5	Q9H0G5	Nuclear speckle splicing regulatory protein 1	NSRP1	35	35	35	48.7	48.7	48.7	66.389	0	323.31	13630000000	339	30.0509	30.4881	30.5403	29.5288	29.2698	29.7913	29.9231	29.9983	29.4956	29.4656
	0.387943	0.377948	P53582	P53582	Methionine aminopeptidase 1	METAP1	8	8	8	26.4	26.4	26.4	43.215	0	23.65	314490000	16	24.4423	24.5939	24.1888	24.8881	22.4958	24.2477	24.8552	24.5523	24.4588	24.3846
	0.387626	-0.204653	Q8TDD1	Q8TDD1	ATP-dependent RNA helicase DDX54	DDX54	27	27	27	38.3	38.3	38.3	98.594	0	84.576	1622000000	115	26.9596	27.6254	26.9318	26.194	27.2015	26.8065	26.8112	26.6505	26.8178	26.8032
	0.387413	0.136058	P34932	P34932	Heat shock 70 kDa protein 4	HSPA4	25	23	23	42	39.3	39.3	94.33	0	96.25	1255800000	75	26.5683	26.4876	26.4735	26.2526	25.9986	26.5786	26.8856	26.3385	26.4629	26.1952
	0.387142	-0.113252	Q9Y2W2	Q9Y2W2	WW domain-binding protein 11	WBP11	11	11	11	18.7	18.7	18.7	69.997	0	29.828	717750000	41	25.6954	25.8829	25.8725	25.5357	25.8773	25.9859	25.6412	25.5352	25.3383	25.7968
	0.38684	-0.276209	Q96JP5	Q96JP5	E3 ubiquitin-protein ligase ZFP91	ZFP91	7	7	7	18.1	18.1	18.1	63.444	0	56.109	668780000	38	25.806	26.4668	26.1198	24.6734	25.8965	25.798	25.3634	25.4611	25.6901	25.2689
	0.385851	0.670331	O95758	O95758	Polypyrimidine tract-binding protein 3	PTBP3	8	6	6	19.9	16.3	16.3	59.689	0	18.934	462410000	16	24.9886	24.5237	21.2192	25.5483	24.9112	24.8365	24.9405	24.9472	24.798	25.0205
	0.385053	0.128197	P10909	P10909	Clusterin;Clusterin beta chain;Clusterin alpha chain	CLU	10	10	10	25.8	25.8	25.8	52.494	0	109.15	747820000	55	25.6721	25.947	25.3013	25.3992	25.7689	25.7795	25.557	25.8283	25.5472	26.0175
	0.384974	0.200833	Q8NI36	Q8NI36	WD repeat-containing protein 36	WDR36	7	7	7	9	9	9	105.32	0	23.453	71170000	18	21.705	22.8996	22.0745	21.8988	22.5332	22.3607	22.6385	22.556	22.1819	22.3783
	0.384834	0.147789	P30419	P30419	Glycylpeptide N-tetradecanoyltransferase 1	NMT1	11	11	9	22.4	22.4	18.1	56.806	0	59.897	1024200000	90	26.1887	26.5057	26.2862	25.6203	26.0858	26.2322	26.0716	26.2596	26.6068	26.2554
	0.384762	-0.0548809	O15371	O15371	Eukaryotic translation initiation factor 3 subunit D	EIF3D	25	25	25	55.1	55.1	55.1	63.972	0	198.85	2755500000	152	27.7441	27.8141	27.4801	27.6507	27.7367	27.6774	27.6118	27.5345	27.6473	27.6804
	0.384743	-0.136776	P07942	P07942	Laminin subunit beta-1	LAMB1	39	39	39	29.7	29.7	29.7	198.04	0	224.02	2691700000	179	27.7301	27.618	27.5191	27.4392	27.9229	27.2685	27.8742	27.2634	27.3482	27.791
	0.384451	-0.189863	Q96PK6	Q96PK6	RNA-binding protein 14	RBM14	22	22	22	37.2	37.2	37.2	69.491	0	151.97	5581400000	122	28.9208	28.986	28.5553	28.1047	29.3692	28.587	28.5676	28.5703	28.7821	28.4797
	0.384306	-0.633236	Q13547	Q13547	Histone deacetylase 1	HDAC1	9	9	5	24.7	24.7	15.8	55.102	0	33.865	507450000	21	25.2121	25.5142	25.3742	24.9698	24.8749	25.3027	25.8108	25.1039	21.7361	24.8254
	0.380538	0.416569	P06730	P06730	Eukaryotic translation initiation factor 4E	EIF4E	3	3	3	14.7	14.7	14.7	25.097	0	6.3841	311070000	9	24.5026	22.2737	24.599	24.8932	24.2615	24.3188	24.1768	24.8208	24.5037	24.7926
	0.380432	0.171788	P42285	P42285	Superkiller viralicidic activity 2-like 2	SKIV2L2	5	5	5	5.5	5.5	5.5	117.8	0	14.922	46590000	14	21.9878	22.2017	21.5966	21.2046	21.5647	21.8593	21.6776	21.873	22.2515	21.7531
	0.380105	-0.203304	Q92522	Q92522	Histone H1x	H1FX	4	4	4	21.6	21.6	21.6	22.487	0	25.545	294100000	21	24.672	25.0411	24.9556	24.1238	24.1984	24.231	24.5398	24.3725	24.8422	23.9888
	0.379939	0.229258	Q96BR5	Q96BR5	Cytochrome c oxidase assembly factor 7	COA7	2	2	2	10.4	10.4	10.4	25.709	0	5.1402	81775000	8	22.9823	21.7714	22.428	22.1676	22.8724	22.6679	22.331	23.2131	22.5238	22.6322
	0.3778	-0.217241	Q9NZZ3	Q9NZZ3	Charged multivesicular body protein 5	CHMP5	7	7	7	43.4	43.4	43.4	24.57	0	73.887	1104400000	56	26.3399	26.5452	26.5818	25.6644	27.224	26.3577	26.0879	26.3253	26.2954	26.2028
	0.376148	0.162878	Q96I25	Q96I25	Splicing factor 45	RBM17	10	10	10	23.7	23.7	23.7	44.961	0	79.898	576080000	45	25.28	25.59	25.544	24.6589	25.6511	25.5703	25.6322	25.3729	25.6018	25.3612
	0.374896	-0.240406	Q9UHB6;Q9BT23	Q9UHB6	LIM domain and actin-binding protein 1	LIMA1	25	25	25	42.8	42.8	42.8	85.225	0	97.105	1720800000	112	26.9731	27.6844	26.8697	26.3108	27.7622	27.0564	26.6544	26.8388	27.0901	26.7584
	0.374426	1.05491	O95302;Q75LS8	O95302	Peptidyl-prolyl cis-trans isomerase FKBP9	FKBP9	6	6	6	11.2	11.2	11.2	63.083	0	6.2582	1080200000	11	26.2106	26.2952	26.6956	20.2443	26.1192	25.6353	26.9419	26.3878	25.5814	26.2931
	0.373237	0.132481	Q9Y2V2	Q9Y2V2	Calcium-regulated heat stable protein 1	CARHSP1	5	5	5	49	49	49	15.892	0	38.443	646980000	54	25.5316	25.3922	25.5539	24.944	25.8269	25.484	25.491	25.6816	25.7728	25.4815
	0.368754	-0.747691	P14923	P14923	Junction plakoglobin	JUP	44	44	40	74.6	74.6	69	81.744	0	323.31	16256000000	221	27.9209	28.0084	27.5989	32.2398	27.9025	27.6407	27.7711	28.1793	27.7849	28.556
	0.367257	-0.240705	Q9UN86	Q9UN86	Ras GTPase-activating protein-binding protein 2	G3BP2	7	6	6	18.7	16.2	16.2	54.12	0	22.199	896130000	21	26.0519	26.0628	26.0801	25.4901	27.0254	26.2414	26.0052	25.3561	25.8529	26.0512
	0.366824	0.191513	P25205	P25205	DNA replication licensing factor MCM3	MCM3	15	15	15	25	25	25	90.98	0	38.154	1020000000	36	25.7339	25.828	25.909	25.4404	24.8563	25.663	26.2324	25.4735	25.6933	25.6629
	0.365847	0.691923	P68366	P68366	Tubulin alpha-4A chain	TUBA4A	22	4	4	58.7	13.6	13.6	49.924	0	22.549	397640000	20	22.362	22.5398	23.6322	26.3567	21.6408	23.7273	24.0622	23.7824	24.3236	24.0956
	0.365025	-0.112897	Q9Y265	Q9Y265	RuvB-like 1	RUVBL1	12	12	12	34.9	34.9	34.9	50.227	0	38.533	620030000	38	25.2609	25.7676	25.0851	25.5846	25.4789	25.3753	25.522	25.353	25.1691	25.1932
	0.364986	0.131449	P37108	P37108	Signal recognition particle 14 kDa protein	SRP14	7	7	7	46.3	46.3	46.3	14.57	0	59.601	999790000	43	25.7442	26.4758	26.2937	25.8339	26.0139	25.9702	26.1382	26.4053	26.1531	26.3518
	0.364613	0.147024	P08138	P08138	Tumor necrosis factor receptor superfamily member 16	NGFR	10	10	10	32.8	32.8	32.8	45.183	0	134.48	959280000	60	25.9872	26.2433	25.8348	25.7046	26.2005	25.6317	26.0052	26.3523	26.3417	26.3746
	0.364408	0.289198	Q9UBG0	Q9UBG0	C-type mannose receptor 2	MRC2	4	4	4	3.7	3.7	3.7	166.67	0	6.0629	86170000	8	22.2607	22.9081	21.9758	22.4064	23.4642	22.0367	23.0971	23.3931	22.8562	23.0782
	0.364127	0.158344	Q13151	Q13151	Heterogeneous nuclear ribonucleoprotein A0	HNRNPA0	10	10	10	42.3	42.3	42.3	30.84	0	47.854	1006100000	51	26.2374	26.6213	26.0809	25.8944	25.5933	26.1752	26.0579	26.1625	26.5576	26.2658
	0.363028	-0.201395	Q6PJT7	Q6PJT7	Zinc finger CCCH domain-containing protein 14	ZC3H14	20	20	20	37	37	37	82.875	0	75.41	1525300000	95	27.0591	27.3568	26.7601	26.1455	27.4886	26.889	26.7079	26.6378	26.8452	26.7233
	0.362131	-0.243609	O95400	O95400	CD2 antigen cytoplasmic tail-binding protein 2	CD2BP2	10	10	10	35.8	35.8	35.8	37.646	0	44.268	780750000	47	26.0584	26.4574	25.9645	24.9354	26.5679	25.9382	25.8017	25.6137	25.8116	25.6004
	0.362117	0.266247	P35251	P35251	Replication factor C subunit 1	RFC1	15	15	15	18	18	18	128.25	0	47.681	421720000	34	24.9719	25.1677	25.1027	23.7886	23.9754	24.7938	25.37	24.8146	24.6691	24.6899
	0.361831	0.12503	Q9BXR0	Q9BXR0	Queuine tRNA-ribosyltransferase	QTRT1	16	16	16	47.9	47.9	47.9	44.047	0	250.64	3735100000	142	28.0906	28.1615	28.0922	27.8174	27.9019	27.9945	28.5624	28.2321	27.7297	28.1701
	0.361794	0.11298	Q96DX7	Q96DX7	Tripartite motif-containing protein 44	TRIM44	5	5	5	20.9	20.9	20.9	38.472	0	74.878	338730000	28	24.671	24.1672	24.6466	24.8134	24.3329	24.4469	24.5813	24.623	24.6798	24.8651
	0.36056	-0.216447	Q9H5H4	Q9H5H4	Zinc finger protein 768	ZNF768	10	10	10	20.9	20.9	20.9	60.228	0	28.822	1321200000	42	26.6827	27.2436	26.757	25.8649	27.0232	26.6963	26.1697	26.4014	26.8471	26.3745
	0.360322	-0.108831	O43175	O43175	D-3-phosphoglycerate dehydrogenase	PHGDH	9	9	9	18.9	18.9	18.9	56.65	0	27.891	576300000	41	25.5024	25.5806	25.0228	25.6701	25.3969	25.2348	25.5243	25.1577	25.462	25.2498
	0.359692	-0.576279	O00264	O00264	Membrane-associated progesterone receptor component 1	PGRMC1	5	5	5	39	39	39	21.671	0	26.859	186440000	15	23.8872	24.1973	23.9522	23.6722	23.7055	24.1073	24.1424	20.5456	24.1355	23.6022
	0.359319	-0.275943	P62993	P62993	Growth factor receptor-bound protein 2	GRB2	12	12	12	59	59	59	25.206	0	44.427	1186700000	44	26.849	26.9991	26.3493	25.5235	27.3834	26.601	26.0343	26.3568	26.5395	26.193
	0.358798	0.40425	Q9Y277	Q9Y277	Voltage-dependent anion-selective channel protein 3	VDAC3	4	4	4	20.5	20.5	20.5	30.658	0	10.603	235260000	16	23.9416	22.1064	23.8249	24.643	22.5114	23.6181	24.1319	24.1769	23.6577	23.464
	0.35726	-0.152893	Q14980	Q14980	Nuclear mitotic apparatus protein 1	NUMA1	30	30	30	18.9	18.9	18.9	238.26	0	141.23	1174700000	81	26.3934	26.7491	26.2697	26.0942	26.5976	26.005	26.6584	26.0871	26.5952	25.9938
	0.35638	0.485461	A1KXE4	A1KXE4	Myelin-associated neurite-outgrowth inhibitor	FAM168B	2	2	2	30.8	30.8	30.8	20.324	0	20.819	347700000	31	24.4095	22.3436	24.3253	22.4998	25.3749	24.2705	24.0829	24.5526	24.4483	24.0261
	0.355958	-0.22267	P26038	P26038	Moesin	MSN	26	16	15	44.5	30.3	27.9	67.819	0	63.105	622560000	48	25.1625	24.6146	24.9935	26.1277	25.7571	25.1053	25.2443	25.1277	24.9877	25.0771
	0.355646	-0.326354	P49006	P49006	MARCKS-related protein	MARCKSL1	9	9	9	80	80	80	19.529	0	223.71	2022900000	45	27.5937	27.9502	27.3636	26.0726	28.3285	27.2053	26.9285	27.1517	27.5407	26.8506
	0.355408	-0.12315	P35222	P35222	Catenin beta-1	CTNNB1	12	8	8	19.7	14.3	14.3	85.496	0	21.778	283120000	17	24.0972	24.6443	24.1902	24.5459	24.5404	24.3971	24.452	23.9432	24.4887	24.1212
	0.355246	-0.161548	Q99700	Q99700	Ataxin-2	ATXN2	18	18	18	22.2	22.2	22.2	140.28	0	89.082	1010300000	63	26.4053	26.4783	26.3397	25.6275	26.7876	26.1169	26.3698	26.0229	26.1724	26.1486
	0.354993	-0.243768	Q96IZ0	Q96IZ0	PRKC apoptosis WT1 regulator protein	PAWR	9	9	9	27.9	27.9	27.9	36.567	0	84.919	767970000	48	26.192	26.4014	25.8773	25.0602	26.5186	25.7854	25.4642	25.9348	26.2244	25.4219
	0.354914	-0.199568	Q9NWB6	Q9NWB6	Arginine and glutamate-rich protein 1	ARGLU1	17	17	17	44.7	44.7	44.7	33.216	0	182.08	13978000000	119	29.6374	30.6633	30.1762	30.151	29.6805	29.3809	29.6933	30.1378	29.8243	30.2742
	0.353909	0.30257	Q99808	Q99808	Equilibrative nucleoside transporter 1	SLC29A1	8	8	8	20.6	20.6	20.6	50.219	0	26.123	313490000	20	23.9718	23.9996	24.2298	24.9728	23.1002	23.711	24.8837	24.2863	24.069	24.8368
	0.353085	0.249606	P52292	P52292	Importin subunit alpha-1	KPNA2	7	7	7	23.3	23.3	23.3	57.861	0	32.655	84829000	22	22.6778	22.3941	22.8712	21.448	23.0861	22.5293	23.1663	22.5153	22.6858	22.8286
	0.351696	0.186787	O43684	O43684	Mitotic checkpoint protein BUB3	BUB3	10	10	10	30.5	30.5	30.5	37.154	0	83.033	382920000	29	24.8601	24.3158	24.7728	24.5416	24.4277	24.3185	25.5292	24.6018	24.5384	24.864
	0.35147	-0.211678	Q5SW79;Q96L14	Q5SW79	Centrosomal protein of 170 kDa	CEP170	6	6	6	5.4	5.4	5.4	175.29	0	20.71	188440000	22	23.4467	24.623	24.0963	23.3644	24.251	23.9432	23.6946	23.5287	24.0409	23.5157
	0.3509	0.181133	P12236;P12235	P12236;P12235	ADP/ATP translocase 3;ADP/ATP translocase 3, N-terminally processed;ADP/ATP translocase 1	SLC25A6;SLC25A4	11	4	4	37.6	16.4	16.4	32.866	0	10.804	85709000	16	22.1822	22.1666	22.9039	22.9635	22.3776	22.5765	22.9021	22.2	23.0158	22.8052
	0.349636	0.429723	Q6UB99;Q6UB98	Q6UB99	Ankyrin repeat domain-containing protein 11	ANKRD11	9	9	9	5.2	5.2	5.2	297.91	0	12.465	309680000	16	24.572	24.8756	24.5898	24.3163	22.0226	24.1852	24.643	24.1972	24.8436	24.6559
	0.349378	-0.143753	Q9Y383	Q9Y383	Putative RNA-binding protein Luc7-like 2	LUC7L2	36	36	28	54.3	54.3	44.1	46.513	0	323.31	54109000000	517	31.6634	32.3089	31.6484	31.7094	31.6575	31.2349	31.9218	31.5555	31.6555	31.9011
	0.349291	-0.310785	Q6IQ49	Q6IQ49	Protein SDE2 homolog	SDE2	7	7	7	20	20	20	49.741	0	18.434	445700000	24	25.2521	25.6825	25.3503	23.9905	26.1043	25.0398	24.3984	25.0254	25.3967	24.9654
	0.348591	-0.385666	P04406;O14556	P04406	Glyceraldehyde-3-phosphate dehydrogenase	GAPDH	29	29	29	66.6	66.6	66.6	36.053	0	323.31	16162000000	251	29.866	29.2512	29.1103	31.4973	28.9241	29.3625	29.536	29.5571	28.9094	29.3555
	0.348466	0.525072	Q13347	Q13347	Eukaryotic translation initiation factor 3 subunit I	EIF3I	6	6	6	26.5	26.5	26.5	36.501	0	23.061	376230000	21	24.7103	24.8764	21.893	25.4005	23.1585	24.3295	24.8283	24.796	24.4785	24.2317
	0.348213	-0.236258	Q9UM47	Q9UM47	Neurogenic locus notch homolog protein 3;Notch 3 extracellular truncation;Notch 3 intracellular domain	NOTCH3	9	9	9	5.6	5.6	5.6	243.63	0	24.936	371460000	30	25.1152	25.1362	24.8274	23.8717	25.5838	24.8499	24.6553	24.5699	24.8408	24.4371
	0.347524	0.200097	P46778	P46778	60S ribosomal protein L21	RPL21	7	7	7	43.8	43.8	43.8	18.565	0	36.187	1374100000	52	26.5972	25.6379	26.8023	26.5683	26.564	26.7127	26.9905	26.0956	26.7391	26.6324
	0.345909	0.153622	P42704	P42704	Leucine-rich PPR motif-containing protein, mitochondrial	LRPPRC	54	54	54	44.4	44.4	44.4	157.9	0	209.99	3393500000	218	27.9847	28.3604	27.7894	27.3004	27.8863	27.7686	28.0717	27.8436	28.1644	28.2412
	0.344555	0.125241	Q9Y388	Q9Y388	RNA-binding motif protein, X-linked 2	RBMX2	18	18	18	37.3	37.3	37.3	37.335	0	132.97	3619400000	84	27.9992	27.8753	27.8067	27.8808	28.0679	27.8564	28.5958	27.8811	27.7629	28.1598
	0.344157	-0.21848	Q9Y2Z0	Q9Y2Z0	Suppressor of G2 allele of SKP1 homolog	SUGT1	5	5	5	21.4	21.4	21.4	41.024	0	17.154	464410000	25	25.2107	25.547	25.2145	24.1533	25.671	25.1454	24.8075	24.7962	25.0766	24.8783
	0.343716	-0.453037	Q9BYD1	Q9BYD1	39S ribosomal protein L13, mitochondrial	MRPL13	6	6	6	37.1	37.1	37.1	20.692	0	12.262	296260000	20	25.0901	24.4709	24.3365	23.7792	24.3975	21.8998	23.9624	24.7924	24.444	24.7104
	0.343614	-0.208881	O00273	O00273	DNA fragmentation factor subunit alpha	DFFA	17	17	17	62.5	62.5	62.5	36.521	0	82.991	2191500000	114	27.4935	27.589	27.3606	26.3894	27.9026	27.3757	27.0466	27.2208	27.0025	27.0451
	0.343401	-0.159252	Q07955	Q07955	Serine/arginine-rich splicing factor 1	SRSF1	30	30	29	67.7	67.7	65.7	27.744	0	262.13	48583000000	502	31.9751	32.0607	32.1012	31.1603	32.1159	31.9649	31.5205	31.733	31.8611	31.5374
	0.343165	-0.149495	P15514	P15514	Amphiregulin	AREG	6	6	6	26.6	26.6	26.6	27.895	0	58.313	2812500000	49	27.8001	28.1161	27.8785	27.3002	27.5112	27.299	27.7951	27.555	27.2998	27.9096
	0.34254	0.331186	P62942;Q5VVH2	P62942	Peptidyl-prolyl cis-trans isomerase FKBP1A	FKBP1A	5	5	5	50.9	50.9	50.9	11.951	0	59.249	2237800000	34	27.7861	27.5236	27.5258	26.937	25.4857	27.5162	27.2392	27.5832	27.3001	27.2755
	0.342254	0.200521	Q99442	Q99442	Translocation protein SEC62	SEC62	7	7	7	12.8	12.8	12.8	45.861	0	55.541	10450000000	68	29.3804	29.8026	29.1749	29.1455	29.6029	28.7911	29.9792	29.7562	29.5757	30.0066
	0.341656	0.146885	P02786;Q9UP52	P02786	Transferrin receptor protein 1;Transferrin receptor protein 1, serum form	TFRC	29	29	29	42.6	42.6	42.6	84.87	0	162.15	4128200000	157	28.2233	28.3921	28.1761	27.7023	27.9857	28.0835	28.8223	28.0873	28.1512	28.0697
	0.340635	0.595499	P34897;P34896	P34897	Serine hydroxymethyltransferase, mitochondrial	SHMT2	8	8	8	20.4	20.4	20.4	55.992	0	15.861	390690000	22	25.4456	25.0833	25.3262	21.4676	24.9929	24.8268	25.3193	25.0067	25.3022	24.838
	0.339538	-0.170139	Q9C0C2	Q9C0C2	182 kDa tankyrase-1-binding protein	TNKS1BP1	54	54	54	47.7	47.7	47.7	181.79	0	323.31	4542400000	262	28.3281	28.9068	28.4031	27.8894	28.9989	28.5473	28.1948	28.3489	28.4594	28.1253
	0.339501	0.117728	Q6Y7W6	Q6Y7W6	PERQ amino acid-rich with GYF domain-containing protein 2	GIGYF2	9	9	9	11.5	11.5	11.5	150.07	0	41.616	331720000	37	24.4539	24.7927	24.4961	24.0937	24.7982	24.7586	24.6644	24.5408	24.8446	24.4148
	0.339323	0.190833	P53041	P53041	Serine/threonine-protein phosphatase 5	PPP5C	2	2	2	5.2	5.2	5.2	56.878	0	15.035	71244000	12	21.9967	23.2869	22.296	22.163	21.9931	22.4151	22.6469	22.573	22.5092	22.5457
	0.339316	-0.27534	P51970	P51970	NADH dehydrogenase [ubiquinone] 1 alpha subcomplex subunit 8	NDUFA8	2	2	2	14.5	14.5	14.5	20.105	0	11.927	42608000	10	22.2162	23.38	21.6713	21.8116	21.393	21.6856	21.8153	22.0456	21.7659	21.7832
	0.339171	-0.260079	Q9UG63	Q9UG63	ATP-binding cassette sub-family F member 2	ABCF2	11	11	11	19.9	19.9	19.9	71.289	0	20.454	402570000	35	24.3898	25.9743	24.3242	25.5049	24.6394	24.7934	24.4922	24.8211	24.6967	24.7288
	0.337171	-0.321512	P62899	P62899	60S ribosomal protein L31	RPL31	5	5	5	47.2	47.2	47.2	14.463	0	15.826	1987700000	17	26.866	28.4365	26.6294	26.4077	27.7591	26.6584	26.5955	27.3336	27.2553	26.6481
	0.336434	-0.142126	P46531	P46531	Neurogenic locus notch homolog protein 1;Notch 1 extracellular truncation;Notch 1 intracellular domain	NOTCH1	19	18	18	12.1	11.7	11.7	272.5	0	208.5	2008000000	103	27.2399	27.2631	27.225	26.6839	27.7094	26.8147	27.0401	27.0577	27.3346	27.1637
	0.336033	0.157799	P05023;P13637;P50993;Q13733;P20648	P05023	Sodium/potassium-transporting ATPase subunit alpha-1	ATP1A1	21	21	19	24.2	24.2	22.1	112.89	0	140.41	1530900000	107	26.8294	26.9887	26.6665	26.1813	26.817	26.7125	27.4422	26.6404	26.807	26.6698
	0.335667	-0.515467	P61106	P61106	Ras-related protein Rab-14	RAB14	5	5	5	32.1	32.1	32.1	23.897	0	25.475	212230000	12	23.3003	23.1034	21.8229	25.6154	22.748	23.3048	22.6193	23.3723	22.3536	22.3626
	0.335485	0.180165	P08581	P08581	Hepatocyte growth factor receptor	MET	18	18	17	19.2	19.2	18.6	155.54	0	54.035	669410000	41	25.6617	25.5339	25.1741	25.3993	25.1172	25.0095	26.28	25.5165	25.3506	25.6304
	0.33493	-0.110102	Q9H089	Q9H089	Large subunit GTPase 1 homolog	LSG1	12	12	12	20.5	20.5	20.5	75.225	0	26.062	453110000	35	25.3502	24.8927	24.9412	25.3245	24.8959	25.1917	25.0748	24.9601	24.6175	25.0099
	0.334648	-0.149934	Q9Y3C1	Q9Y3C1	Nucleolar protein 16	NOP16	12	12	12	55.6	55.6	55.6	21.188	0	46.711	1671600000	79	27.1148	27.2163	27.2963	26.3767	26.6857	26.903	26.7166	27.0432	26.7162	26.5611
	0.334491	0.160363	P11717	P11717	Cation-independent mannose-6-phosphate receptor	IGF2R	18	18	18	11	11	11	274.37	0	60.645	361940000	40	24.5633	24.5241	24.4129	24.7085	24.5495	24.3593	25.3976	24.2525	24.8346	24.7161
	0.33364	-0.335857	Q01469;A8MUU1	Q01469	Fatty acid-binding protein, epidermal	FABP5	27	27	27	94.8	94.8	94.8	15.164	0	323.31	45105000000	400	31.1411	30.6132	31.0634	32.9433	30.7502	31.3139	30.6687	31.0944	30.7908	30.964
	0.333232	-0.177273	Q9UKX7	Q9UKX7	Nuclear pore complex protein Nup50	NUP50	19	19	19	57.9	57.9	57.9	50.144	0	169.73	1386500000	103	26.9523	27.0665	26.6729	26.0106	27.3352	26.7383	26.6542	26.6469	26.6583	26.4535
	0.332897	-0.869424	P49189	P49189	4-trimethylaminobutyraldehyde dehydrogenase	ALDH9A1	11	11	11	26.1	26.1	26.1	53.801	0	51.021	356910000	14	21.2331	22.1836	21.0451	26.9939	22.2816	22.5968	21.8228	22.5503	21.1145	21.3059
	0.331667	-0.164682	Q13442	Q13442	28 kDa heat- and acid-stable phosphoprotein	PDAP1	18	18	18	46.4	46.4	46.4	20.63	0	230.29	5176400000	120	28.8117	28.6341	28.9622	27.8356	28.76	28.6612	28.4385	28.4675	28.4695	28.1434
	0.331113	0.136781	P31942	P31942	Heterogeneous nuclear ribonucleoprotein H3	HNRNPH3	11	9	9	43.9	41	41	36.926	0	110.39	2809800000	83	27.8986	27.5787	27.4471	27.0089	27.8053	27.7236	27.428	27.9564	27.5995	27.7149
	0.329454	0.198802	P05783;CON__H-INV:HIT000015463	P05783	Keratin, type I cytoskeletal 18	KRT18	13	11	9	37.7	34	28.8	48.057	0	123.51	1078800000	50	26.5993	25.9486	26.5451	25.651	25.8674	26.3396	26.9469	26.3585	25.8952	26.0652
	0.32802	0.551356	P81605	P81605	Dermcidin;Survival-promoting peptide;DCD-1	DCD	4	4	4	35.5	35.5	35.5	11.284	0	18.687	889080000	13	27.0012	24.9949	24.4655	24.9589	25.098	24.5654	26.2253	27.8768	24.9648	25.6429
	0.327648	-0.090736	O60664	O60664	Perilipin-3	PLIN3	18	18	18	60.4	60.4	60.4	47.074	0	247.79	3367300000	186	28.1244	27.9675	28.2067	27.6424	27.893	28.0383	27.9543	27.8795	27.8796	27.6287
	0.32746	0.114948	Q7Z6E9	Q7Z6E9	E3 ubiquitin-protein ligase RBBP6	RBBP6	26	26	26	19.4	19.4	19.4	201.56	0	159.05	3054000000	129	27.6442	27.714	27.5908	27.4607	28.1131	27.8759	27.9508	27.4499	27.7624	28.0586
	0.327367	-0.206216	O15226	O15226	NF-kappa-B-repressing factor	NKRF	13	13	13	23.3	23.3	23.3	77.672	0	31.08	668240000	41	26.1515	26.4894	25.7059	24.9003	25.7315	25.6828	25.7439	25.4587	25.5795	25.4825
	0.327335	-0.258843	Q9H1K1	Q9H1K1	Iron-sulfur cluster assembly enzyme ISCU, mitochondrial	ISCU	6	6	6	44.9	44.9	44.9	17.999	0	16.054	476290000	19	26.2725	25.6298	25.243	24.4585	25.5903	24.8253	24.9305	25.7667	25.0297	25.3476
	0.326948	0.221951	P68371;P04350	P68371;P04350	Tubulin beta-4B chain;Tubulin beta-4A chain	TUBB4B;TUBB4A	29	29	5	68.5	68.5	13.9	49.83	0	323.31	8066000000	356	28.7128	28.1455	28.7559	29.7049	28.2382	29.0356	29.2621	28.7273	28.7886	28.8534
	0.326552	-0.126127	O75179	O75179	Ankyrin repeat domain-containing protein 17	ANKRD17	11	7	7	6	4.5	4.5	274.25	0	46.495	434490000	30	25.3437	25.6114	25.2332	24.712	25.2353	25.1877	24.9667	24.895	25.3507	25.1051
	0.326346	0.547023	O75131;Q96FN4;Q8IYJ1;Q96A23;O95741;Q86YQ8;Q9HCH3	O75131	Copine-3	CPNE3	11	11	10	30.5	30.5	28.9	60.13	0	46.62	609620000	42	24.6716	25.45	24.8778	26.1286	21.9489	25.126	25.5756	24.8425	24.9845	25.2834
	0.326289	0.386108	Q96DF8	Q96DF8	Protein DGCR14	DGCR14	7	7	7	25.6	25.6	25.6	52.567	0	39.097	178200000	22	23.5752	23.837	23.8725	23.7489	21.2524	23.8831	23.5255	23.4711	23.5133	23.8236
	0.324552	-0.0582466	P07237	P07237	Protein disulfide-isomerase	P4HB	48	48	48	80.1	80.1	80.1	57.116	0	323.31	32875000000	592	31.205	31.2541	31.195	31.0686	31.2291	31.2623	31.3039	30.9164	31.0525	31.1253
	0.323991	0.184821	Q96T88	Q96T88	E3 ubiquitin-protein ligase UHRF1	UHRF1	11	11	10	16.9	16.9	15.6	89.813	0	48.988	413860000	50	24.9719	25.495	24.6168	24.1169	24.9246	24.9864	25.0407	25.0086	25.3111	24.7025
	0.323249	-0.146848	Q6PK04	Q6PK04	Coiled-coil domain-containing protein 137	CCDC137	9	9	9	36.3	36.3	36.3	33.231	0	22.425	625340000	25	25.2266	25.8733	25.7417	24.8584	25.4917	25.5385	25.2996	25.1994	25.3095	25.1104
	0.32206	0.200846	Q9NVP1	Q9NVP1	ATP-dependent RNA helicase DDX18	DDX18	11	11	11	21.8	21.8	21.8	75.406	0	29.348	425080000	33	25.4384	25.2912	24.8256	24.0728	24.3001	25.0195	25.0607	24.8809	24.9715	24.9998
	0.321496	0.114439	P07900;Q14568;Q58FG0	P07900	Heat shock protein HSP 90-alpha	HSP90AA1	49	33	33	59.7	47.1	47.1	84.659	0	290.02	9912100000	280	29.4121	29.5239	29.4828	29.1328	28.9784	29.3437	29.8559	29.3158	29.3413	29.2456
	0.321236	0.294436	Q16186	Q16186	Proteasomal ubiquitin receptor ADRM1	ADRM1	4	4	4	12.5	12.5	12.5	42.153	0	43.47	238370000	21	24.226	22.4474	24.2749	23.4171	24.6185	24.0856	24.2235	23.9485	24.218	23.9805
	0.321133	0.333747	Q00610;P53675	Q00610	Clathrin heavy chain 1	CLTC	33	33	33	25.1	25.1	25.1	191.61	0	194.68	1449800000	93	26.3751	26.3191	25.9264	27.3201	24.599	26.3045	26.6241	26.5077	26.5475	26.2246
	0.320042	-0.175967	Q9H307	Q9H307	Pinin	PNN	20	20	20	22.2	22.2	22.2	81.627	0	75.556	5080100000	111	28.914	28.8825	28.7501	27.8313	29.0903	28.3748	28.579	28.611	28.7352	28.2884
	0.319422	0.145958	Q14676	Q14676	Mediator of DNA damage checkpoint protein 1	MDC1	19	19	19	15.6	15.6	15.6	226.66	0	59.276	465980000	51	24.841	25.6532	24.9716	24.5554	24.9561	25.072	25.4008	25.0282	25.2329	24.9732
	0.319352	-0.611511	P07384	P07384	Calpain-1 catalytic subunit	CAPN1	20	20	20	35.9	35.9	35.9	81.889	0	63.061	613760000	39	23.8925	23.6813	23.7214	27.5265	22.9438	23.1747	24.0132	23.7515	23.7582	24.0103
	0.31928	0.107393	Q15287	Q15287	RNA-binding protein with serine-rich domain 1	RNPS1	9	9	9	31.5	31.5	31.5	34.208	0	36.686	823540000	38	26.0124	26.1271	26.0511	25.3974	25.7011	25.8843	25.8916	25.9978	26.1455	25.9069
	0.319251	0.3255	Q14135	Q14135	Transcription cofactor vestigial-like protein 4	VGLL4	4	4	4	19.3	19.3	19.3	30.947	0	15.125	173740000	10	23.5705	21.8282	23.7805	23.4144	24.476	23.8864	23.6943	23.7302	23.7982	23.5878
	0.318705	0.148293	P07195;P07864	P07195	L-lactate dehydrogenase B chain	LDHB	18	16	16	52.4	44.9	44.9	36.638	0	79.695	4747700000	115	28.5649	28.6791	28.4413	27.7231	28.2286	28.6552	28.7932	28.1996	28.3646	28.3658
	0.318488	-0.296775	P41236;Q6NXS1	P41236;Q6NXS1	Protein phosphatase inhibitor 2;Protein phosphatase inhibitor 2-like protein 3	PPP1R2;PPP1R2P3	10	10	10	30.7	30.7	30.7	23.015	0	67.861	2531000000	69	27.6979	28.2042	27.4835	26.4017	28.6104	27.424	27.2322	27.6507	27.6857	26.9212
	0.318258	0.390628	Q9Y3T6	Q9Y3T6	R3H and coiled-coil domain-containing protein 1	R3HCC1	8	8	8	26.1	26.1	26.1	49.091	0	28.316	217600000	25	23.9681	24.6818	24.1592	21.8072	24.3768	24.2469	24.5012	23.7182	24.3084	24.1716
	0.317914	0.169425	O00220	O00220	Tumor necrosis factor receptor superfamily member 10A	TNFRSF10A	7	7	7	19.7	19.7	19.7	50.089	0	21.577	417500000	29	24.2381	25.0818	24.8627	24.2811	25.2622	24.7646	25.1982	24.918	24.6571	25.035
	0.317806	-0.157581	Q16629	Q16629	Serine/arginine-rich splicing factor 7	SRSF7	21	21	20	48.3	48.3	48.3	27.366	0	323.31	375120000000	830	35.0748	34.3649	34.9323	34.904	34.0952	34.6662	34.3682	34.7382	34.2047	34.6059
	0.317663	0.155153	P07602	P07602	Prosaposin;Saposin-A;Saposin-B-Val;Saposin-B;Saposin-C;Saposin-D	PSAP	34	34	34	64.5	64.5	64.5	58.112	0	263.73	24882000000	362	31.2029	30.6161	30.8056	30.4354	30.4561	30.8448	30.3267	31.1024	30.7921	31.2258
	0.317551	-0.391853	Q6P5R6	Q6P5R6	60S ribosomal protein L22-like 1	RPL22L1	4	4	4	37.7	37.7	37.7	14.606	0	13.725	1497600000	24	27.1593	28.6433	26.4346	25.5213	27.0137	26.1272	26.602	26.9685	26.7213	26.394
	0.31731	0.247287	Q8TEM1	Q8TEM1	Nuclear pore membrane glycoprotein 210	NUP210	11	11	11	8.3	8.3	8.3	205.11	0	31.433	234440000	31	23.7296	23.3306	23.6461	24.6011	23.0712	23.5925	24.7078	23.986	23.5262	23.8026
	0.316608	-0.148034	Q96B97	Q96B97	SH3 domain-containing kinase-binding protein 1	SH3KBP1	11	11	11	18.2	18.2	18.2	73.125	0	24.164	434030000	19	25.1694	25.4904	24.7765	24.6908	25.6907	24.9376	25.1312	24.9049	25.1391	24.9646
	0.315984	-0.161331	O75821	O75821	Eukaryotic translation initiation factor 3 subunit G	EIF3G	16	16	16	55	55	55	35.611	0	203.62	3450900000	98	28.1127	28.3386	27.8093	27.3538	28.5001	28.0804	27.7377	27.9319	27.9399	27.6179
	0.315672	-0.129333	O95817	O95817	BAG family molecular chaperone regulator 3	BAG3	24	24	24	60.5	60.5	60.5	61.594	0	210.13	3156000000	112	27.8489	27.8988	27.8718	27.6349	28.463	28.061	27.5409	27.6031	28.0554	27.8102
	0.314945	-0.292419	P00558;P07205	P00558	Phosphoglycerate kinase 1	PGK1	25	25	25	70.7	70.7	70.7	44.614	0	174.71	3574100000	119	27.5614	27.4901	27.2603	29.1414	26.831	27.3892	27.5461	27.3406	27.1177	27.4285
	0.31461	0.188732	P60981	P60981	Destrin	DSTN	8	7	7	52.7	46.1	46.1	18.506	0	41.284	826040000	18	25.6473	25.4378	25.8041	25.7243	25.712	25.9542	25.1959	25.4796	26.6607	25.9787
	0.314581	-0.87433	P55786;A6NEC2	P55786	Puromycin-sensitive aminopeptidase	NPEPPS	23	23	23	38	38	38	103.28	0	115.6	896200000	38	22.6024	22.8694	23.1229	28.3477	22.6796	23.0053	24.4061	22.0504	22.1978	23.5908
	0.314417	-0.109644	Q1KMD3	Q1KMD3	Heterogeneous nuclear ribonucleoprotein U-like protein 2	HNRNPUL2	12	12	12	24.2	24.2	24.2	85.104	0	94.491	719910000	52	25.7561	25.7143	25.3442	25.5149	26.1003	25.6761	25.7925	25.336	25.5997	25.4773
	0.314363	-0.141851	P20674	P20674	Cytochrome c oxidase subunit 5A, mitochondrial	COX5A	4	4	4	22	22	22	16.762	0	11.433	744530000	27	26.2874	25.8663	25.7602	25.6344	25.2698	25.7436	25.73	25.8709	25.4107	25.3536
	0.314289	-0.157846	P31930;O75439	P31930	Cytochrome b-c1 complex subunit 1, mitochondrial	UQCRC1	5	5	5	14.2	14.2	14.2	52.645	0	18.209	211520000	23	23.6772	24.4144	23.7347	23.9662	23.6061	23.5303	24.1796	23.9751	23.6266	23.2978
	0.312988	-0.135473	P31040	P31040	Succinate dehydrogenase [ubiquinone] flavoprotein subunit, mitochondrial	SDHA	8	8	8	17.2	17.2	17.2	72.691	0	23.044	222090000	25	24.2541	24.1987	23.65	23.8067	24.3999	23.7998	24.0785	23.5373	24.2266	23.9899
	0.31019	-0.374519	O43707;P35609;Q08043;Q9H254	O43707	Alpha-actinin-4	ACTN4	43	43	31	54.9	54.9	41.6	104.85	0	285.58	3849700000	152	26.9294	27.2477	26.7418	29.4823	26.9238	27.1059	27.3777	26.967	27.0872	26.9146
	0.309853	-0.095805	P13667	P13667	Protein disulfide-isomerase A4	PDIA4	35	35	35	47.3	47.3	47.3	72.932	0	153.75	8018800000	213	29.2691	29.5451	29.1484	28.8025	29.1819	29.1817	29.2521	29.002	28.9351	29.0972
	0.309689	0.138881	P15586	P15586	N-acetylglucosamine-6-sulfatase	GNS	8	8	8	17	17	17	62.081	0	47.243	1936500000	83	27.0107	26.5624	26.6538	27.1137	27.4377	26.7929	27.2512	27.1169	26.9237	27.388
	0.309096	-0.12431	Q9BX40	Q9BX40	Protein LSM14 homolog B	LSM14B	5	5	5	20.8	20.8	20.8	42.07	0	23.162	467200000	24	25.22	25.4662	25.344	25.0903	24.8713	25.5901	24.9597	25.0557	24.9996	24.7651
	0.308863	-1.13274	Q9NZT1	Q9NZT1	Calmodulin-like protein 5	CALML5	21	21	21	95.9	95.9	95.9	15.892	0	323.31	26833000000	143	26.3616	24.7326	25.9608	33.2768	25.9105	26.6068	25.2725	27.0064	25.3563	26.3368
	0.308078	0.0958225	P08708	P08708	40S ribosomal protein S17	RPS17	6	6	6	59.3	59.3	59.3	15.55	0	42.945	582830000	53	24.9439	25.5186	25.2955	25.1115	25.1539	25.6179	25.2123	25.2901	25.3243	25.0579
	0.307177	-0.496438	P49915	P49915	GMP synthase [glutamine-hydrolyzing]	GMPS	8	8	8	16.6	16.6	16.6	76.715	0	11.758	230560000	16	24.1856	24.0201	24.0825	23.786	23.8805	23.8725	24.5814	20.7838	24.0838	24.1508
	0.30675	-0.22499	Q15599	Q15599	Na(+)/H(+) exchange regulatory cofactor NHE-RF2	SLC9A3R2	14	14	14	33.5	33.5	33.5	37.413	0	101.75	1836400000	78	27.2521	27.6405	27.2851	26.1366	27.8974	27.0307	26.7665	27.11	27.2795	26.9
	0.306389	-0.112078	O43765	O43765	Small glutamine-rich tetratricopeptide repeat-containing protein alpha	SGTA	5	5	5	21.4	21.4	21.4	34.063	0	28.845	552900000	32	25.5599	25.7797	25.5492	24.9301	25.5126	25.2616	25.5969	25.3529	25.2213	25.3384
	0.305759	-0.275192	P07305	P07305	Histone H1.0;Histone H1.0, N-terminally processed	H1F0	11	11	11	35.6	35.6	35.6	20.863	0	63.217	4697200000	72	28.4576	29.4557	29.066	27.2575	28.6468	28.346	28.3637	28.4149	28.4595	27.9237
	0.305545	-0.818088	Q15027	Q15027	Arf-GAP with coiled-coil, ANK repeat and PH domain-containing protein 1	ACAP1	1	1	1	2.2	2.2	2.2	81.535	0	5.5372	1447200000	17	26.5963	24.9365	27.0266	27.2848	26.3361	27.2474	25.4816	27.1041	21.5308	26.726
	0.305244	-0.146622	P51610;Q9Y5Z7	P51610	Host cell factor 1;HCF N-terminal chain 1;HCF N-terminal chain 2;HCF N-terminal chain 3;HCF N-terminal chain 4;HCF N-terminal chain 5;HCF N-terminal chain 6;HCF C-terminal chain 1;HCF C-terminal chain 2;HCF C-terminal chain 3;HCF C-terminal chain 4;HCF C-terminal chain 5;HCF C-terminal chain 6	HCFC1	19	19	19	14.8	14.8	14.8	208.73	0	100.38	1798400000	85	27.0367	27.5477	27.116	26.3977	27.3926	26.9572	26.8254	27.009	27.1195	26.8466
	0.303566	-0.321167	P16403	P16403	Histone H1.2	HIST1H1C	14	3	3	34.7	9.9	9.9	21.364	0	20.109	5164900000	41	28.7301	29.432	29.1708	27.0178	29.1666	28.364	28.3655	28.6222	28.5895	27.9701
	0.302085	0.253947	P00390	P00390	Glutathione reductase, mitochondrial	GSR	6	6	6	19.7	19.7	19.7	56.256	0	39.184	254520000	13	24.8518	22.8878	24.4756	23.8051	24.0908	24.3045	24.7194	24.196	23.9118	24.2491
	0.301226	-0.249766	Q52LW3	Q52LW3	Rho GTPase-activating protein 29	ARHGAP29	4	4	4	3.6	3.6	3.6	142.06	0	17.62	220910000	19	24.1209	24.8451	24.2832	22.9234	24.7581	23.7841	23.9569	23.8555	24.237	23.8484
	0.300292	-0.147452	Q99988	Q99988	Growth/differentiation factor 15	GDF15	8	8	8	35.7	35.7	35.7	34.14	0	44.896	617450000	54	25.7722	25.9682	25.3274	25.058	25.9377	25.3927	25.5193	25.1788	25.4035	25.8319
	0.298656	-0.148066	Q99543	Q99543	DnaJ homolog subfamily C member 2;DnaJ homolog subfamily C member 2, N-terminally processed	DNAJC2	13	13	13	22.4	22.4	22.4	71.996	0	94.831	921020000	40	25.7379	26.8529	25.8971	25.8663	26.3681	26.1031	26.0473	25.8701	26.0266	25.9349
	0.298438	-0.166956	P62750	P62750	60S ribosomal protein L23a	RPL23A	10	10	10	44.9	44.9	44.9	17.695	0	34.682	2833800000	72	28.0801	28.184	28.1207	27.0378	27.5592	27.5871	27.4794	27.7499	27.9147	27.4159
	0.297754	-0.133479	Q99590	Q99590	Protein SCAF11	SCAF11	35	35	35	27.6	27.6	27.6	164.65	0	278.99	4491200000	183	28.6291	28.6567	28.6686	27.7757	28.4143	28.3465	28.0732	28.4726	28.4761	28.1087
	0.297261	0.131519	P28290	P28290	Sperm-specific antigen 2	SSFA2	24	24	24	26.8	26.8	26.8	138.38	0	133.59	1271800000	93	26.695	26.6246	26.7086	25.8524	26.6172	26.5321	26.8434	26.3477	26.8348	26.5975
	0.296632	-0.360035	P0DMV9;P0DMV8	P0DMV9;P0DMV8	Heat shock 70 kDa protein 1B;Heat shock 70 kDa protein 1A	HSPA1B;HSPA1A	31	29	17	58.2	55.1	34.3	70.051	0	322.31	2311500000	118	26.4459	26.5945	26.5069	28.8513	25.9855	26.3955	26.943	26.4268	26.4383	26.3803
	0.296008	-0.188828	P21741	P21741	Midkine	MDK	8	8	8	44.8	44.8	44.8	15.585	0	77.983	2501600000	39	27.6041	28.1433	28.0876	26.6705	27.5707	27.6262	27.4183	27.4538	27.3815	27.2521
	0.295339	0.595776	P11413	P11413	Glucose-6-phosphate 1-dehydrogenase	G6PD	10	10	10	24.1	24.1	24.1	59.256	0	23.293	242790000	19	21.8467	22.0976	20.8174	25.7789	22.6949	23.4545	23.574	23.5032	22.6981	22.9846
	0.295122	-0.151272	P49327	P49327	Fatty acid synthase;[Acyl-carrier-protein] S-acetyltransferase;[Acyl-carrier-protein] S-malonyltransferase;3-oxoacyl-[acyl-carrier-protein] synthase;3-oxoacyl-[acyl-carrier-protein] reductase;3-hydroxyacyl-[acyl-carrier-protein] dehydratase;Enoyl-[acyl-carrier-protein] reductase;Oleoyl-[acyl-carrier-protein] hydrolase	FASN	53	53	53	28.2	28.2	28.2	273.42	0	189.5	3061400000	195	27.5395	27.7312	27.2867	28.3901	27.4573	27.4363	27.9208	27.3669	27.5618	27.3625
	0.29393	-0.153904	Q8N9T8	Q8N9T8	Protein KRI1 homolog	KRI1	22	22	22	34.4	34.4	34.4	82.597	0	205.53	1252900000	65	26.3211	26.5668	26.7193	25.9097	27.0803	26.7647	26.3818	26.1867	26.2325	26.2619
	0.293922	0.283603	Q86UN3	Q86UN3	Reticulon-4 receptor-like 2	RTN4RL2	3	3	3	8.3	8.3	8.3	46.105	0	9.2142	53581000	4	22.7151	21.1995	21.0219	22.4244	21.5549	21.8651	22.5777	21.273	22.145	22.4731
	0.293721	0.110035	Q9P2E9;REV__Q9P2M7;Q8N4C6	Q9P2E9	Ribosome-binding protein 1	RRBP1	103	103	103	56.3	56.3	56.3	152.45	0	323.31	174830000000	1722	33.6616	33.6359	33.7579	33.2597	33.3159	33.4272	34.0876	33.4353	33.5217	33.7095
	0.293517	-0.133844	O76094	O76094	Signal recognition particle subunit SRP72	SRP72	17	17	17	37	37	37	74.605	0	109.81	756840000	69	26.126	26.4009	25.8393	25.2717	25.9562	25.7426	25.8284	25.9268	25.7949	25.6322
	0.293199	0.164525	O15446	O15446	DNA-directed RNA polymerase I subunit RPA34	CD3EAP	22	22	22	64.7	64.7	64.7	54.985	0	198.59	2719000000	177	27.558	27.9999	27.9637	26.7125	27.5314	27.8013	27.798	27.7368	27.7441	27.5079
	0.293139	-0.2182	P63244	P63244	Guanine nucleotide-binding protein subunit beta-2-like 1;Guanine nucleotide-binding protein subunit beta-2-like 1, N-terminally processed	GNB2L1	18	18	18	70.3	70.3	70.3	35.076	0	113.35	3343200000	107	27.9629	27.4512	27.3939	28.8614	27.1165	27.5032	27.6598	27.7092	27.3124	27.5103
	0.29235	-0.224359	Q9Y5V0	Q9Y5V0	Zinc finger protein 706	ZNF706	2	2	2	30.3	30.3	30.3	8.4977	0	10.544	641570000	25	25.8371	26.1038	25.632	24.6552	26.5194	25.5119	25.2768	25.634	25.8205	25.3825
	0.291609	0.119418	P47897	P47897	Glutamine--tRNA ligase	QARS	7	7	7	10.3	10.3	10.3	87.798	0	22.581	171120000	17	23.2815	23.121	22.8214	23.7995	23.0358	23.3772	23.3283	23.341	23.4741	23.1357
	0.290729	0.139192	Q9Y6M1	Q9Y6M1	Insulin-like growth factor 2 mRNA-binding protein 2	IGF2BP2	13	12	12	30.9	28.7	28.7	66.121	0	86.355	755590000	65	25.749	26.2262	25.595	25.1118	25.8793	25.6081	25.693	25.9836	26.0789	25.8938
	0.290281	0.175149	Q01650;Q9UM01	Q01650	Large neutral amino acids transporter small subunit 1	SLC7A5	8	8	7	13	13	11.6	55.01	0	92.896	13535000000	104	29.8654	30.1579	30.1258	29.1569	29.8539	29.8362	30.7066	29.6647	29.8718	29.9564
	0.287269	0.155783	Q9Y2B0	Q9Y2B0	Protein canopy homolog 2	CNPY2	7	7	7	45.6	45.6	45.6	20.652	0	37.602	492700000	42	25.242	25.4002	25.0643	24.3575	25.2891	25.5238	24.7363	25.3281	25.3567	25.1872
	0.284468	0.133183	P56182	P56182	Ribosomal RNA processing protein 1 homolog A	RRP1	11	11	11	26.2	26.2	26.2	52.839	0	43.611	706030000	47	25.7333	26.1074	25.6321	24.9467	25.6174	25.7182	25.8567	25.5403	25.8902	25.6974
	0.284134	0.0955379	Q9H7N4	Q9H7N4	Splicing factor, arginine/serine-rich 19	SCAF1	21	21	21	28.3	28.3	28.3	139.27	0	89.049	1383300000	60	26.5923	26.6292	26.8179	26.533	26.1306	26.8187	26.7239	26.4464	26.4128	26.7789
	0.284098	0.110264	P32320	P32320	Cytidine deaminase	CDA	6	6	6	63.7	63.7	63.7	16.185	0	52.046	651220000	49	25.4089	25.3025	25.6798	25.4568	25.9736	26.0726	25.6567	25.3753	25.6428	25.6253
	0.283799	-0.170319	Q8NDV7	Q8NDV7	Trinucleotide repeat-containing gene 6A protein	TNRC6A	10	10	10	8.1	8.1	8.1	210.29	0	81.105	376850000	36	24.4489	25.2247	24.2737	24.8143	25.6024	24.6777	24.5123	24.6766	24.7271	24.9187
	0.283175	0.148776	O43719	O43719	HIV Tat-specific factor 1	HTATSF1	35	35	35	44	44	44	85.852	0	323.31	9589100000	260	29.0968	29.0358	28.9077	29.7272	29.4191	28.9769	29.2559	29.3322	29.385	29.9805
	0.283035	-0.119827	P15170;Q8IYD1	P15170;Q8IYD1	Eukaryotic peptide chain release factor GTP-binding subunit ERF3A;Eukaryotic peptide chain release factor GTP-binding subunit ERF3B	GSPT1;GSPT2	5	5	5	11.4	11.4	11.4	55.755	0	17.698	354190000	11	24.5409	25.0501	24.2605	25.029	24.5455	24.5112	24.5536	24.6037	24.8629	24.2955
	0.282506	-0.1866	Q96BK5	Q96BK5	PIN2/TERF1-interacting telomerase inhibitor 1	PINX1	7	7	7	30.8	30.8	30.8	37.034	0	41.429	635030000	46	25.8109	26.0885	26.162	24.6732	25.4959	25.6118	25.472	25.6067	25.3084	25.2985
	0.281124	-0.155601	P84098	P84098	60S ribosomal protein L19	RPL19	12	12	12	42.3	42.3	42.3	23.466	0	101.19	5287700000	99	28.5619	28.6347	28.9555	28.0373	29.2575	28.5989	28.8228	28.388	28.6737	28.1856
	0.280732	-0.228394	O43172	O43172	U4/U6 small nuclear ribonucleoprotein Prp4	PRPF4	6	6	6	10.5	10.5	10.5	58.449	0	11.243	219320000	16	24.5019	23.9268	24.1251	23.7042	23.7769	24.0495	24.3097	23.7213	22.5989	24.2135
	0.280371	0.101855	P30041	P30041	Peroxiredoxin-6	PRDX6	12	12	12	66.5	66.5	66.5	25.035	0	73.288	1176200000	76	26.4272	26.5176	26.1366	26.5276	25.7733	26.5128	26.3906	26.3576	26.4271	26.2033
	0.2802	0.101623	P10809	P10809	60 kDa heat shock protein, mitochondrial	HSPD1	31	31	31	55.5	55.5	55.5	61.054	0	312.29	6321700000	250	28.8225	29.2275	28.7717	28.452	28.4407	28.8042	28.9839	28.9132	28.8267	28.6945
	0.280034	0.143136	Q9H1B7	Q9H1B7	Interferon regulatory factor 2-binding protein-like	IRF2BPL	5	5	4	8.9	8.9	7.7	82.658	0	26.717	177660000	23	23.914	23.945	23.7193	22.854	23.6652	23.9297	23.8244	23.9249	23.5934	23.5407
	0.279889	0.443612	P13489	P13489	Ribonuclease inhibitor	RNH1	21	21	21	69.6	69.6	69.6	49.973	0	232.33	928930000	73	24.6948	24.8544	25.3136	27.3458	23.3174	25.3192	26.0735	25.277	25.6238	25.4505
	0.279584	-0.239696	P16949	P16949	Stathmin	STMN1	13	13	9	49	49	36.2	17.302	0	91.773	7258300000	73	29.1751	29.9606	29.0641	28.245	29.8939	29.3818	28.3916	29.1815	29.2868	28.8985
	0.278695	0.174651	P26639	P26639	Threonine--tRNA ligase, cytoplasmic	TARS	12	12	12	17.8	17.8	17.8	83.434	0	25.611	615490000	41	24.5112	25.9229	25.3525	25.0659	25.6333	25.4167	25.7405	25.2127	25.6796	25.3096
	0.276269	0.159065	Q9NZ63	Q9NZ63	Uncharacterized protein C9orf78	C9orf78	8	8	8	41.2	41.2	41.2	33.688	0	65.966	977220000	44	26.2554	25.5725	26.4349	25.5104	26.6749	26.3189	26.2103	26.2901	26.396	26.0282
	0.275562	0.125569	Q9UQ35	Q9UQ35	Serine/arginine repetitive matrix protein 2	SRRM2	111	111	111	43.7	43.7	43.7	299.61	0	323.31	43247000000	613	31.5552	31.1307	31.5643	31.5576	31.5788	31.0454	31.611	31.5948	31.6409	32.1223
	0.274958	-0.142675	Q9BVS4	Q9BVS4	Serine/threonine-protein kinase RIO2	RIOK2	9	9	9	22.6	22.6	22.6	63.282	0	48.465	305340000	31	24.4641	24.8304	24.0876	23.9377	24.9853	24.4591	24.1381	24.3973	24.4795	24.1178
	0.274904	-0.125721	Q9UER7	Q9UER7	Death domain-associated protein 6	DAXX	8	8	8	19.2	19.2	19.2	81.372	0	29.529	823590000	40	26.0289	26.194	25.8361	25.3429	26.3125	25.9092	25.9036	25.5993	26.0545	25.6192
	0.274599	-0.162378	Q8WWM7	Q8WWM7	Ataxin-2-like protein	ATXN2L	36	36	36	42.2	42.2	42.2	113.37	0	159.59	5506100000	188	28.8148	29.0701	28.7145	27.8481	29.2083	28.7194	28.485	28.5898	28.7104	28.3393
	0.27413	0.133419	P51116	P51116	Fragile X mental retardation syndrome-related protein 2	FXR2	14	12	12	30.6	27.5	27.5	74.222	0	29.958	381540000	42	24.8527	25.0912	24.7198	24.0833	24.9835	24.7127	24.9171	24.6169	25.2032	24.9477
	0.273345	-0.162124	Q5JSZ5	Q5JSZ5	Protein PRRC2B	PRRC2B	28	26	26	19.7	18.8	18.8	242.96	0	83.8	1169900000	119	26.4867	27.1596	26.6167	25.6903	26.7936	26.4671	26.4275	26.4261	26.4445	26.1711
	0.273222	-0.196308	O14745	O14745	Na(+)/H(+) exchange regulatory cofactor NHE-RF1	SLC9A3R1	24	24	24	70.1	70.1	70.1	38.868	0	244.62	6876100000	164	29.1912	29.5297	29.0129	28.0291	29.6613	29.0143	28.6513	28.8883	29.1404	28.7484
	0.273139	0.162728	Q9Y2W1	Q9Y2W1	Thyroid hormone receptor-associated protein 3	THRAP3	53	52	52	41.4	41.4	41.4	108.66	0	323.31	20265000000	305	30.2783	30.1771	30.1112	30.4052	30.7089	29.7916	30.3724	30.5293	30.5955	31.2055
	0.272878	0.313554	Q9UPN6	Q9UPN6	Protein SCAF8	SCAF8	7	7	7	7.6	7.6	7.6	140.52	0	21.54	162520000	16	24.079	23.8503	23.7234	21.6523	24.3001	23.713	23.9655	23.6444	23.9332	23.9167
	0.27267	-0.129831	Q6P2Q9	Q6P2Q9	Pre-mRNA-processing-splicing factor 8	PRPF8	13	13	13	6.2	6.2	6.2	273.6	0	40.458	349120000	41	24.486	25.2679	24.4063	24.3903	24.7684	24.3606	24.7898	24.3762	24.822	24.3211
	0.272582	-0.559665	P55072	P55072	Transitional endoplasmic reticulum ATPase	VCP	38	38	38	57.1	57.1	57.1	89.321	0	260.2	2908600000	114	25.6001	25.7403	25.4782	29.7376	25.128	25.6362	26.1011	25.7267	25.8213	25.6007
	0.27254	0.105362	P38646	P38646	Stress-70 protein, mitochondrial	HSPA9	34	34	34	54.2	54.2	54.2	73.68	0	244.6	6570300000	236	29.0551	29.1529	28.9429	28.3767	28.9711	28.8257	29.3219	28.9907	29.0343	28.8529
	0.272119	-0.073288	Q8N488	Q8N488	RING1 and YY1-binding protein	RYBP	11	11	11	53.9	53.9	53.9	24.821	0	146.13	3762800000	85	28.0789	28.1829	27.9313	28.2543	28.4376	27.9585	27.905	28.1355	28.2411	28.2785
	0.271845	-0.189953	Q9H0L4	Q9H0L4	Cleavage stimulation factor subunit 2 tau variant	CSTF2T	22	22	10	50.2	50.2	27.1	64.436	0	139.77	2892300000	127	28.0631	28.1818	27.8091	26.8868	28.5857	27.9026	27.5649	27.6651	27.8706	27.5736
	0.27123	0.274735	Q71RC2	Q71RC2	La-related protein 4	LARP4	11	11	11	22.8	22.8	22.8	80.595	0	35.268	280900000	28	24.3667	25.1096	24.1678	24.3766	22.6093	24.5659	24.1681	24.2099	24.7036	24.3563
	0.271009	-0.114929	P49588	P49588	Alanine--tRNA ligase, cytoplasmic	AARS	16	16	16	21.1	21.1	21.1	106.81	0	45.455	592820000	62	25.6929	25.931	25.3419	25.1448	25.5303	25.3561	25.8654	25.2669	25.2968	25.281
	0.269091	0.367467	Q96RL1	Q96RL1	BRCA1-A complex subunit RAP80	UIMC1	3	3	3	6.8	6.8	6.8	79.727	0	12.255	132870000	12	22.3548	24.0897	23.6918	21.1959	24.0885	23.5847	23.5042	23.3147	23.4661	23.3882
	0.267805	-0.0981358	Q6P2E9	Q6P2E9	Enhancer of mRNA-decapping protein 4	EDC4	10	10	10	11.9	11.9	11.9	151.66	0	26.612	616860000	25	25.1456	25.6328	24.9585	25.0707	25.4563	24.9735	25.361	24.9235	25.2926	25.2227
	0.267758	0.0976856	Q9ULW0	Q9ULW0	Targeting protein for Xklp2	TPX2	25	25	25	46.3	46.3	46.3	85.652	0	87.761	1759800000	92	26.9205	27.3026	27.0981	26.4667	26.7227	27.1627	26.9072	26.9086	27.0301	26.9903
	0.267695	-0.164449	Q8IWS0	Q8IWS0	PHD finger protein 6	PHF6	9	9	9	31.8	31.8	31.8	41.29	0	69.92	3415200000	83	28.1535	28.4722	28.0996	27.0638	28.0174	27.76	28.1711	27.6402	27.7818	27.6312
	0.267583	-0.159056	P49790	P49790	Nuclear pore complex protein Nup153	NUP153	31	31	31	32	32	32	153.94	0	117.23	1310700000	108	26.6765	27.1892	26.7908	25.8033	26.8577	26.6352	26.4411	26.62	26.6512	26.1748
	0.266566	0.065918	P46777	P46777	60S ribosomal protein L5	RPL5	30	30	30	71.4	71.4	71.4	34.362	0	300.79	21637000000	388	30.4233	30.6434	30.6396	30.4707	30.2075	30.667	30.5657	30.6826	30.4592	30.3396
	0.266341	-0.122345	O15240	O15240	Neurosecretory protein VGF;Neuroendocrine regulatory peptide-1;Neuroendocrine regulatory peptide-2;Antimicrobial peptide VGF[554-577]	VGF	21	21	21	47.5	47.5	47.5	67.257	0	71.912	1582800000	112	27.0572	27.0904	26.991	26.3051	27.3416	26.8023	26.6432	26.7831	27.1402	26.8048
	0.26613	0.131852	Q76FK4	Q76FK4	Nucleolar protein 8	NOL8	12	12	12	15.6	15.6	15.6	131.61	0	36.342	317840000	29	24.0222	24.221	24.6297	24.0909	24.9345	24.7358	24.7407	24.3255	24.1822	24.5733
	0.264362	-0.232815	Q15532	Q15532	Protein SSXT	SS18	5	5	5	9.6	9.6	9.6	45.929	0	26.214	922820000	36	26.0338	26.7662	25.9838	25.209	27.2525	26.314	25.769	25.8308	26.2152	25.9523
	0.26405	0.123407	Q13308	Q13308	Inactive tyrosine-protein kinase 7	PTK7	34	34	34	37.4	37.4	37.4	118.39	0	210.19	4106300000	193	28.2239	27.9461	28.0613	27.8345	28.1847	27.7112	28.7754	27.9648	28.0804	28.3358
	0.262713	-0.121519	Q00796	Q00796	Sorbitol dehydrogenase	SORD	7	7	7	30	30	30	38.324	0	19.863	304740000	21	24.2505	24.0431	24.2575	24.8688	24.0566	24.007	23.9802	24.5938	23.9904	24.2975
	0.261717	0.267261	P98172	P98172	Ephrin-B1	EFNB1	9	9	9	43.4	43.4	43.4	38.006	0	61.798	695080000	45	26.1262	24.772	26.162	25.4354	24.0699	25.29	25.9892	25.7321	25.2532	25.6372
	0.261646	0.12052	Q9NYB0	Q9NYB0	Telomeric repeat-binding factor 2-interacting protein 1	TERF2IP	14	14	14	56.9	56.9	56.9	44.259	0	154.24	876890000	64	26.2018	25.9033	26.0028	25.3135	26.2571	26.3971	25.8474	26.0517	26.0221	25.9629
	0.261528	-0.094252	O75940	O75940	Survival of motor neuron-related-splicing factor 30	SMNDC1	10	10	10	49.2	49.2	49.2	26.711	0	221.44	3563400000	92	28.1601	28.3414	28.2169	27.6522	28.0605	28.27	27.8267	27.9935	28.1121	27.7574
	0.261207	0.129151	P43121	P43121	Cell surface glycoprotein MUC18	MCAM	9	9	9	19.7	19.7	19.7	71.607	0	74.537	427150000	43	24.8472	25.0491	24.9624	24.0286	25.0975	24.7392	25.0922	24.9986	24.9493	24.8512
	0.260149	0.252709	P30046;A6NHG4	P30046;A6NHG4	D-dopachrome decarboxylase;D-dopachrome decarboxylase-like protein	DDT;DDTL	3	3	3	39	39	39	12.712	0	10.222	131540000	11	23.9325	22.2483	22.8367	23.5987	21.9448	23.0053	23.1963	23.5663	22.7545	23.3022
	0.259816	0.16018	Q13444	Q13444	Disintegrin and metalloproteinase domain-containing protein 15	ADAM15	11	11	11	21.6	21.6	21.6	92.958	0	49.116	355340000	35	24.6076	25.0026	24.2293	24.157	24.9694	24.1444	25.2742	24.6806	24.7243	24.9434
	0.259738	-0.228537	Q8WW12	Q8WW12	PEST proteolytic signal-containing nuclear protein	PCNP	12	12	12	59.6	59.6	59.6	18.925	0	126.86	9550300000	105	29.7933	30.0855	29.5901	28.4137	30.4603	29.6971	29.1771	29.5098	29.6742	29.142
	0.257507	-0.255613	Q9H6S3	Q9H6S3	Epidermal growth factor receptor kinase substrate 8-like protein 2	EPS8L2	6	6	6	10.3	10.3	10.3	80.62	0	20.864	91915000	16	22.2884	22.5588	22.1991	23.8411	21.6323	22.1853	22.6554	21.7669	22.7057	21.9283
	0.257088	0.577238	Q9UPN4	Q9UPN4	Centrosomal protein of 131 kDa	CEP131	16	16	16	19.6	19.6	19.6	122.15	0	46.516	446800000	31	25.6124	25.1593	25.1958	20.9728	25.947	25.0923	25.2552	24.8931	25.8294	24.7036
	0.25665	-0.113435	Q15424	Q15424	Scaffold attachment factor B1	SAFB	49	49	33	49.7	49.7	30.9	102.64	0	323.31	26078000000	410	31.0396	30.8254	31.2674	30.3973	31.2412	31.0064	30.8036	30.8953	30.9847	30.5136
	0.256353	-0.173952	Q8ND82;Q86YH2;Q6N043	Q8ND82	Zinc finger protein 280C	ZNF280C	11	11	11	21.7	21.7	21.7	83.095	0	30.244	342450000	32	25.1302	25.2294	24.7029	23.8783	25.0968	24.7668	25.0142	24.4324	24.696	24.2583
	0.256195	0.229808	Q15269	Q15269	Periodic tryptophan protein 2 homolog	PWP2	8	8	8	13.5	13.5	13.5	102.45	0	37.793	104110000	21	21.3695	23.6258	22.7401	22.4487	22.8213	22.6431	22.8634	22.6744	23.047	22.9266
	0.256064	0.399308	Q9Y3D2	Q9Y3D2	Methionine-R-sulfoxide reductase B2, mitochondrial	MSRB2	6	6	6	43.4	43.4	43.4	19.536	0	12.711	320000000	13	24.7356	24.8541	24.5144	21.6368	25.1217	24.8825	24.3942	24.5148	24.6338	24.4338
	0.255809	0.12917	Q13573	Q13573	SNW domain-containing protein 1	SNW1	17	17	17	40.5	40.5	40.5	61.494	0	105.26	894530000	68	26.0249	26.2293	26.3435	25.1823	26.0847	26.0734	26.2134	26.1597	26.0998	25.9643
	0.255273	-0.455737	P04792	P04792	Heat shock protein beta-1	HSPB1	14	14	14	83.4	83.4	83.4	22.782	0	255.43	9415400000	125	27.7023	27.6545	27.8959	31.2981	27.3044	27.898	28.0601	28.0708	27.7917	27.756
	0.255114	-0.199405	Q9NZT2	Q9NZT2	Opioid growth factor receptor	OGFR	16	16	16	30.6	30.6	30.6	73.324	0	80.058	398170000	53	25.0691	25.498	24.7979	23.9416	25.4729	24.9481	24.7818	24.5213	25.2034	24.3278
	0.254984	-0.0937294	P27695	P27695	DNA-(apurinic or apyrimidinic site) lyase;DNA-(apurinic or apyrimidinic site) lyase, mitochondrial	APEX1	11	11	11	38.4	38.4	38.4	35.554	0	69.544	1887900000	94	27.3577	27.4253	26.9031	27.0071	27.4229	27.1644	26.9356	27.439	26.8653	27.2431
	0.254838	-0.299192	P14618;P30613	P14618	Pyruvate kinase PKM	PKM	35	35	35	69.7	69.7	69.7	57.936	0	323.31	9598300000	270	28.6601	28.6688	28.3796	30.8612	28.2226	28.5113	28.7648	28.8055	28.5198	28.695
	0.254827	-0.151354	P42766	P42766	60S ribosomal protein L35	RPL35	6	6	6	30.1	30.1	30.1	14.551	0	15.982	652050000	27	25.6857	26.2195	25.3585	25.0119	25.1464	25.1523	25.7042	25.1939	25.5183	25.0964
	0.254284	0.103922	Q15050	Q15050	Ribosome biogenesis regulatory protein homolog	RRS1	14	14	14	36.4	36.4	36.4	41.193	0	89.313	988510000	97	25.8294	26.6414	26.2	25.8093	26.4226	26.3696	26.2369	26.2196	26.4164	26.1798
	0.253783	-0.134841	P98179	P98179	RNA-binding protein 3	RBM3	7	7	7	40.8	40.8	40.8	17.17	0	90.116	5295300000	99	28.477	29.0226	28.722	27.9281	28.7365	28.8354	28.0959	28.3724	28.5402	28.3682
	0.253134	0.1006	Q29RF7	Q29RF7	Sister chromatid cohesion protein PDS5 homolog A	PDS5A	7	7	7	7.6	7.6	7.6	150.83	0	26.2	100300000	17	22.9579	22.646	22.7888	22.6602	23.3052	22.9438	23.3244	22.6747	23.0834	22.8348
	0.252546	0.055299	Q92598	Q92598	Heat shock protein 105 kDa	HSPH1	30	30	28	41.6	41.6	38.9	96.864	0	176.27	2697600000	177	27.5076	27.8112	27.5065	27.3527	27.6655	27.6058	27.7547	27.6173	27.6688	27.4734
	0.249989	-0.112983	Q13111	Q13111	Chromatin assembly factor 1 subunit A	CHAF1A	5	5	5	5.9	5.9	5.9	106.91	0	10.003	76913000	16	22.7022	22.6105	22.8073	22.0429	23.1552	22.4621	22.6102	22.5486	22.6989	22.4332
	0.249698	0.530093	P06744;CON__Q3ZBD7	P06744	Glucose-6-phosphate isomerase	GPI	9	9	9	27.2	27.2	27.2	63.146	0	35.588	431740000	29	21.3322	22.991	24.461	26.422	22.8325	24.2354	24.7168	24.0481	24.051	23.6379
	0.248267	0.121327	Q5TEC6	Q5TEC6	Histone H3	HIST2H3PS2	6	1	1	27.9	8.1	8.1	15.43	0	7.258	1613100000	13	26.7303	26.5622	26.8218	27.1464	26.2101	26.9692	27.2302	26.5796	26.7818	26.5166
	0.248127	0.117783	Q15032;Q9UBL0	Q15032	R3H domain-containing protein 1	R3HDM1	11	11	10	14.3	14.3	12.2	120.69	0	29.533	344740000	34	24.6017	24.3949	24.8405	24.0529	25.0894	24.9798	24.4913	24.6722	24.7784	24.6466
	0.247936	0.0914577	P38159;O75526;Q8N7X1	P38159	RNA-binding motif protein, X chromosome;RNA-binding motif protein, X chromosome, N-terminally processed	RBMX	31	31	10	61.1	61.1	21.7	42.331	0	176.23	10037000000	223	29.5661	29.6388	29.6295	28.9984	29.7108	29.5546	29.3901	29.6444	29.876	29.5359
	0.247721	-0.145613	O75153	O75153	Clustered mitochondria protein homolog	CLUH	11	11	10	8.6	8.6	8.1	146.67	0	23.468	342380000	27	24.7481	25.3667	24.3611	24.055	25.0582	24.5919	24.6914	24.4539	24.4103	24.7135
	0.247559	-0.284844	P60900	P60900	Proteasome subunit alpha type-6	PSMA6	12	12	12	52.4	52.4	52.4	27.399	0	64.275	983630000	35	25.9259	25.7343	24.9313	27.3373	24.7976	25.4606	25.6581	25.8642	25.2152	25.1041
	0.247004	0.404542	P30153;P30154	P30153	Serine/threonine-protein phosphatase 2A 65 kDa regulatory subunit A alpha isoform	PPP2R1A	10	10	10	21.2	21.2	21.2	65.308	0	30.914	316280000	19	23.6954	23.1886	23.9019	25.7195	21.5943	23.6775	24.4296	24.1822	24.0398	23.7932
	0.246467	0.115271	Q29980	Q29980	MHC class I polypeptide-related sequence B	MICB	9	9	9	28.2	28.2	28.2	42.575	0	59.744	1065600000	44	26.4068	26.3678	26.2085	25.6236	26.1341	25.7502	26.5144	26.3556	26.3785	26.3185
	0.246359	-0.253914	P00338	P00338	L-lactate dehydrogenase A chain	LDHA	20	20	17	64.5	64.5	56.3	36.688	0	193.17	5688800000	108	28.1682	28.2415	27.7853	30.0129	27.6701	28.1076	28.0733	28.2079	28.2116	28.0079
	0.245508	-0.185724	O14545	O14545	TRAF-type zinc finger domain-containing protein 1	TRAFD1	6	6	6	12.7	12.7	12.7	64.84	0	31.542	380200000	24	25.0101	25.166	24.65	23.9299	25.7655	24.8635	24.7336	24.5847	24.8959	24.5151
	0.245449	-0.178717	Q05682;REV__Q13136;REV__O75334	Q05682	Caldesmon	CALD1	29	29	29	31	31	31	93.23	0	158.11	10542000000	160	29.7318	30.2835	29.9847	28.8252	30.4669	29.8517	29.4636	29.762	29.8475	29.4737
	0.244565	0.0737156	Q99848	Q99848	Probable rRNA-processing protein EBP2	EBNA1BP2	12	12	12	37.3	37.3	37.3	34.852	0	54.691	944040000	71	26.1165	26.0963	26.3557	25.6594	26.1608	26.1928	26.2212	26.0377	26.2717	26.0339
	0.244336	-0.136697	O15355	O15355	Protein phosphatase 1G	PPM1G	24	24	24	48.9	48.9	48.9	59.271	0	323.31	9324700000	255	29.4641	30.0246	29.4396	28.662	29.7751	29.4	29.3549	29.3307	29.3291	29.2671
	0.24421	-0.166386	O14617	O14617	AP-3 complex subunit delta-1	AP3D1	7	7	7	9.4	9.4	9.4	130.16	0	11.626	94403000	30	22.6141	23.5824	22.5263	22.1325	22.9779	22.51	23.0511	22.7701	22.3733	22.2969
	0.244065	-0.127606	Q9Y3E2	Q9Y3E2	BolA-like protein 1	BOLA1	4	4	4	45.3	45.3	45.3	14.289	0	11.446	169890000	22	23.8333	24.0956	23.5425	23.0507	24.033	23.9238	23.3283	23.6466	23.4788	23.5395
	0.243939	0.149823	O95985	O95985	DNA topoisomerase 3-beta-1	TOP3B	24	24	23	38.9	38.9	37.6	96.661	0	101.79	1165100000	77	26.6885	26.7685	26.0099	26.1327	25.5707	26.7169	26.0876	26.5519	26.1388	26.4241
	0.243838	0.425152	P54136	P54136	Arginine--tRNA ligase, cytoplasmic	RARS	12	12	12	21.5	21.5	21.5	75.378	0	41.812	231380000	27	23.2504	21.6217	22.9912	25.4238	21.5354	23.3826	23.6875	23.1847	23.6743	23.0192
	0.243261	-0.12524	Q9H0U4;Q92928	Q9H0U4;Q92928	Ras-related protein Rab-1B;Putative Ras-related protein Rab-1C	RAB1B;RAB1C	8	8	4	56.2	56.2	33.3	22.171	0	29.206	526150000	39	25.3073	24.9009	24.6385	25.6603	24.6206	24.6935	25.0082	25.0561	24.9335	24.8099
	0.242747	-0.14271	Q8IXQ4	Q8IXQ4	GPALPP motifs-containing protein 1	GPALPP1	10	10	10	24.1	24.1	24.1	38.141	0	38.758	1716400000	66	27.1053	27.141	27.2257	26.3154	27.6669	27.0044	26.8781	26.714	27.3217	26.8226
	0.241646	0.540353	P52209	P52209	6-phosphogluconate dehydrogenase, decarboxylating	PGD	12	12	12	35.2	35.2	35.2	53.139	0	47.329	424170000	26	24.015	22.9155	23.8961	26.4553	20.9614	24.1607	24.8421	23.3962	24.4048	24.1412
	0.240987	-0.0576321	Q8NBJ4	Q8NBJ4	Golgi membrane protein 1	GOLM1	41	41	41	71.8	71.8	71.8	45.333	0	323.31	28441000000	315	31.2497	30.9202	30.9995	30.8693	31.1202	30.7096	31.0691	30.9677	31.0182	31.1061
	0.240831	-0.122014	Q9Y3Y2	Q9Y3Y2	Chromatin target of PRMT1 protein	CHTOP	5	5	5	29.8	29.8	29.8	26.396	0	36.055	969640000	34	26.384	26.7872	26.0479	25.6324	26.0835	26.2962	25.8496	25.9922	26.2054	25.9816
	0.239884	-0.131814	Q96CT7	Q96CT7	Coiled-coil domain-containing protein 124	CCDC124	12	12	12	52.9	52.9	52.9	25.835	0	50.961	2366800000	66	27.5832	28.0394	27.764	26.7648	27.646	27.5927	27.3796	27.6067	27.2386	27.3206
	0.238794	0.148584	P63261	P63261	Actin, cytoplasmic 2;Actin, cytoplasmic 2, N-terminally processed	ACTG1	37	2	2	83.7	4.8	4.8	41.792	0	79.832	1385600000	97	26.2682	26.5493	26.4258	25.5295	26.6495	26.3171	26.8854	26.2101	26.7218	26.0308
	0.238402	0.112605	Q7Z3C6	Q7Z3C6	Autophagy-related protein 9A	ATG9A	4	4	4	9.1	9.1	9.1	94.446	0	42.862	255860000	20	24.0325	24.4522	23.7753	24.0053	24.5093	24.0345	24.7275	24.0488	24.4106	24.1163
	0.238365	0.289399	Q9Y262	Q9Y262	Eukaryotic translation initiation factor 3 subunit L	EIF3L	10	10	10	22.2	22.2	22.2	66.726	0	38.575	270260000	25	23.6943	24.4671	24.3445	25.218	22.2653	24.157	24.4352	24.2034	24.2948	24.3458
	0.237847	-0.170018	Q96AT9;Q2QD12	Q96AT9;Q2QD12	Ribulose-phosphate 3-epimerase;Ribulose-phosphate 3-epimerase-like protein 1	RPE;RPEL1	2	2	2	11.4	11.4	11.4	24.927	0	8.3518	52843000	13	22.2901	21.0614	21.7578	22.619	22.014	21.7227	22.0874	21.3522	21.7359	21.9939
	0.237586	0.140443	Q13642	Q13642	Four and a half LIM domains protein 1	FHL1	6	6	6	23.2	23.2	23.2	36.263	0	15.322	208110000	20	24.1921	23.6523	24.0513	23.25	24.5	23.9177	24.2032	23.9727	24.421	23.8333
	0.237397	0.139845	P06703	P06703	Protein S100-A6	S100A6	10	10	10	55.6	55.6	55.6	10.18	0	43.416	28641000000	72	31.5027	31.3037	31.0409	30.2561	30.9214	31.1912	31.0401	31.5714	30.9698	30.9516
	0.236744	0.12931	P29317;P54762;P54760;Q15375;P54753;Q9UF33;Q06187;P29320;P54764;P29322;P54756	P29317	Ephrin type-A receptor 2	EPHA2	16	16	14	19.2	19.2	17.2	108.27	0	48.412	799380000	56	26.0727	25.8467	26.101	25.2891	25.5423	25.6178	26.518	25.7244	25.7535	25.8845
	0.236232	-0.103922	O00584	O00584	Ribonuclease T2	RNASET2	7	7	7	32	32	32	29.48	0	36.052	515990000	30	25.527	24.4832	25.1536	25.0469	24.8207	24.8073	25.0598	24.9372	24.7877	24.9197
	0.236175	-0.108365	Q16658	Q16658	Fascin	FSCN1	20	20	20	50.9	50.9	50.9	54.529	0	130.95	3721500000	95	28.1218	28.418	27.9991	27.7462	27.584	27.9091	28.1968	27.8727	27.451	27.8977
	0.235163	-0.11253	P78332	P78332	RNA-binding protein 6	RBM6	11	10	10	9.7	9.1	9.1	128.64	0	24.343	388670000	29	24.9907	24.9867	24.7943	24.3083	25.3803	24.8463	24.6272	24.6608	25.1044	24.6589
	0.232429	0.137168	Q14690	Q14690	Protein RRP5 homolog	PDCD11	23	23	23	14.5	14.5	14.5	208.7	0	40.945	832680000	70	26.1349	26.3224	25.8608	25.0164	26.0508	25.8709	26.3095	25.8959	26.0596	25.9351
	0.232296	0.252315	Q92692	Q92692	Nectin-2	PVRL2	5	5	5	8.7	8.7	8.7	57.741	0	5.9015	262260000	8	24.3793	24.473	24.1661	22.1421	24.3582	24.1009	24.09	24.241	24.2242	24.1242
	0.232098	-0.118272	P17676	P17676	CCAAT/enhancer-binding protein beta	CEBPB	7	7	7	37.1	37.1	37.1	36.105	0	32.237	566280000	21	25.8099	25.6588	25.7329	24.8149	25.7957	25.5355	25.2104	25.2524	25.6287	25.5938
	0.231823	-0.133906	P42166	P42166	Lamina-associated polypeptide 2, isoform alpha;Thymopoietin;Thymopentin	TMPO	20	20	20	44.4	44.4	44.4	75.491	0	121.05	1848300000	98	27.3534	27.4204	27.2303	26.2947	27.459	27.062	27.277	26.7665	27.1226	26.8602
	0.23063	-0.238615	P40925	P40925	Malate dehydrogenase, cytoplasmic	MDH1	6	6	6	24	24	24	36.426	0	56.694	759240000	39	24.825	25.4005	24.8479	26.9681	24.7289	24.9596	25.2259	25.0803	25.1399	25.1718
	0.230353	-0.106928	Q9BQ70	Q9BQ70	Transcription factor 25	TCF25	16	16	16	32	32	32	76.666	0	109.85	1404300000	92	26.6092	27.2513	26.6237	26.259	26.9715	26.8997	26.6465	26.3677	26.6536	26.6126
	0.230151	-0.249107	P50995	P50995	Annexin A11	ANXA11	6	6	6	14.1	14.1	14.1	54.389	0	16.761	153540000	8	22.9585	23.8865	22.9514	24.6886	22.2927	22.8243	22.8528	22.9971	23.2929	23.565
	0.228516	0.317706	Q8IVT2	Q8IVT2	Mitotic interactor and substrate of PLK1	MISP	7	7	7	15.6	15.6	15.6	75.356	0	9.9618	196100000	17	24.0263	24.3431	24.1009	21.4431	24.4169	24.2307	23.7807	24.0331	24.0914	23.7831
	0.227357	-0.154531	Q9Y2X3	Q9Y2X3	Nucleolar protein 58	NOP58	27	27	27	54.8	54.8	54.8	59.578	0	253.97	7637000000	241	29.2141	29.1767	29.6727	28.6147	28.6813	28.9486	29.6528	28.535	28.6227	28.8277
	0.227076	0.330104	Q7Z5J4	Q7Z5J4	Retinoic acid-induced protein 1	RAI1	13	13	13	13.5	13.5	13.5	203.35	0	70.552	407870000	39	24.8489	25.295	25.0804	22.3822	25.6642	24.9167	24.8946	25.1731	25.2563	24.6804
	0.224687	0.0897205	O95777	O95777	U6 snRNA-associated Sm-like protein LSm8	LSM8	6	6	6	81.2	81.2	81.2	10.403	0	40.191	441600000	32	24.8942	25.0038	24.8097	25.0836	25.1839	25.3763	24.652	25.2681	24.8052	25.3222
	0.223649	0.0661335	Q16543	Q16543	Hsp90 co-chaperone Cdc37;Hsp90 co-chaperone Cdc37, N-terminally processed	CDC37	17	17	17	52.4	52.4	52.4	44.468	0	116.29	2568200000	106	27.3964	27.6808	27.3814	27.5785	27.5784	27.9416	27.2882	27.6268	27.5119	27.5778
	0.222771	-0.129805	Q9Y520	Q9Y520	Protein PRRC2C	PRRC2C	91	91	89	35.3	35.3	34.6	316.91	0	323.31	22170000000	666	30.8843	31.1397	30.8914	29.8758	30.9896	30.8282	30.441	30.6443	30.742	30.4762
	0.221756	-0.142965	Q99832	Q99832	T-complex protein 1 subunit eta	CCT7	17	17	17	38.5	38.5	38.5	59.366	0	65.99	749600000	69	25.7687	25.5614	25.215	26.4256	24.9604	25.3342	25.6753	25.5523	25.336	25.3187
	0.221278	-0.0857716	P28799	P28799	Granulins;Acrogranin;Paragranulin;Granulin-1;Granulin-2;Granulin-3;Granulin-4;Granulin-5;Granulin-6;Granulin-7	GRN	19	19	19	43.3	43.3	43.3	63.544	0	244.74	8476300000	147	29.321	29.1531	29.1037	29.0577	29.7255	29.034	28.9648	29.3878	29.462	29.0835
	0.220231	-0.104247	P54577	P54577	Tyrosine--tRNA ligase, cytoplasmic;Tyrosine--tRNA ligase, cytoplasmic, N-terminally processed	YARS	9	9	9	22.9	22.9	22.9	59.143	0	26.18	701430000	35	25.8613	25.9436	25.5548	25.0947	25.6538	25.5624	25.671	25.6122	25.6998	25.0416
	0.219182	0.106254	Q8WXX5	Q8WXX5	DnaJ homolog subfamily C member 9	DNAJC9	13	13	13	51.5	51.5	51.5	29.909	0	71.56	864240000	74	26.0614	26.1775	25.343	25.7746	26.0083	26.1407	25.5653	26.2555	25.7907	26.1439
	0.218717	0.155844	Q9P1Y6	Q9P1Y6	PHD and RING finger domain-containing protein 1	PHRF1	13	13	13	13	13	13	178.66	0	88.463	835460000	44	26.0856	25.2435	26.2139	25.7616	24.8839	25.8379	26.0961	25.2805	25.7585	25.9947
	0.218573	-0.0998463	P06748	P06748	Nucleophosmin	NPM1	26	26	26	79.9	79.9	79.9	32.575	0	323.31	64567000000	575	32.0964	32.663	32.4003	31.6833	32.5528	32.3714	32.0852	32.1877	32.1946	32.0578
	0.217247	-0.122682	Q6P1L8	Q6P1L8	39S ribosomal protein L14, mitochondrial	MRPL14	3	3	3	26.9	26.9	26.9	15.947	0	9.2338	141580000	16	23.8878	23	23.8418	22.9188	23.2707	23.2855	23.5138	23.1225	23.4305	22.9537
	0.216955	0.179433	P29401	P29401	Transketolase	TKT	25	25	25	43	43	43	67.877	0	146.01	3493300000	164	27.6887	27.15	27.6059	28.6874	26.8903	27.4995	28.277	27.7163	27.6439	27.7828
	0.21665	-0.220545	P21796	P21796	Voltage-dependent anion-selective channel protein 1	VDAC1	12	12	12	52.3	52.3	52.3	30.772	0	51.894	680670000	45	25.4757	24.5758	25.104	26.615	24.4321	24.9169	25.0284	25.5125	24.7561	24.886
	0.216576	0.0876202	Q15637	Q15637	Splicing factor 1	SF1	29	29	29	41.2	41.2	41.2	68.329	0	323.31	36586000000	458	31.4763	31.3135	31.4307	30.9002	31.8509	31.6922	31.3672	31.456	31.5149	31.3795
	0.216571	0.333248	Q9NS15;Q14766	Q9NS15	Latent-transforming growth factor beta-binding protein 3	LTBP3	10	10	10	11.3	11.3	11.3	139.36	0	27.116	198900000	15	24.0406	24.0575	23.7464	21.2465	24.8886	23.9559	23.8935	24.1315	23.6321	24.0328
	0.216176	-0.128769	P12270	P12270	Nucleoprotein TPR	TPR	43	43	43	24	24	24	267.29	0	286.86	2222600000	184	27.3866	27.78	27.4675	26.7117	27.3924	27.1231	27.8463	27.0382	27.2122	26.8746
	0.215792	0.266109	P68036;A0A1B0GUS4	P68036	Ubiquitin-conjugating enzyme E2 L3	UBE2L3	7	7	7	64.3	64.3	64.3	17.861	0	23.853	287270000	28	24.7076	24.483	22.5048	24.8466	24.7909	24.4162	24.0129	25.3661	24.3149	24.5534
	0.215364	0.175537	P49368	P49368	T-complex protein 1 subunit gamma	CCT3	22	22	22	50.6	50.6	50.6	60.533	0	76.44	1063200000	69	25.848	25.5898	25.911	27.0358	25.1097	26.0121	26.4314	25.9479	26.0048	25.9758
	0.215185	0.134942	Q9BTT0	Q9BTT0	Acidic leucine-rich nuclear phosphoprotein 32 family member E	ANP32E	18	18	18	59	59	59	30.692	0	323.31	70424000000	500	32.3079	31.8087	32.1898	32.4967	31.3957	32.4008	32.1056	32.1979	31.6137	32.5555
	0.21467	-0.0958885	Q07020	Q07020	60S ribosomal protein L18	RPL18	13	13	13	50	50	50	21.634	0	68.641	8355400000	96	29.4682	29.8182	29.2255	28.7584	29.4523	29.2111	29.1936	29.3511	29.3636	29.1238
	0.214646	-0.106681	O00139	O00139	Kinesin-like protein KIF2A	KIF2A	7	7	5	9.1	9.1	6.4	79.954	0	16.822	114600000	20	22.9502	23.7339	23.2984	23.5709	22.8826	23.0432	23.4147	22.8659	23.4543	23.1244
	0.213874	-0.136993	Q7Z417	Q7Z417	Nuclear fragile X mental retardation-interacting protein 2	NUFIP2	25	25	25	42.2	42.2	42.2	76.12	0	229.87	3006800000	134	27.8994	28.2684	27.9407	26.8624	28.1728	27.7872	27.7716	27.7389	27.7136	27.4473
	0.213831	0.154902	P13473	P13473	Lysosome-associated membrane glycoprotein 2	LAMP2	3	3	3	7.1	7.1	7.1	44.96	0	8.5121	470630000	20	25.693	24.4778	25.0279	25.0228	24.2021	24.7097	25.1773	25.1394	24.7333	25.4385
	0.212719	-0.14332	O15541	O15541	RING finger protein 113A	RNF113A	8	8	8	26.2	26.2	26.2	38.787	0	24.079	292870000	20	24.3548	23.9173	25.0248	24.4849	25.3542	24.7307	24.2285	24.3529	24.7009	24.4064
	0.212481	0.267632	Q5F1R6	Q5F1R6	DnaJ homolog subfamily C member 21	DNAJC21	4	4	4	7.5	7.5	7.5	62.027	0	40.207	83651000	13	22.8874	22.7453	22.9757	20.579	23.4509	22.9432	22.8522	22.6729	22.9829	22.5251
	0.212362	-0.136386	P10636	P10636	Microtubule-associated protein tau	MAPT	20	20	20	38.5	38.5	38.5	78.927	0	89.875	1449200000	85	26.891	27.0115	26.7265	26.0632	27.3755	26.6948	26.4648	27.0861	26.8684	26.2716
	0.211735	-0.0855892	Q8NEJ9	Q8NEJ9	Neuroguidin	NGDN	4	4	4	18.4	18.4	18.4	35.894	0	7.7687	157760000	14	23.7906	23.7531	23.5534	23.0958	23.7096	23.2325	23.7903	23.5694	23.5805	23.3019
	0.211226	0.145659	P26358	P26358	DNA (cytosine-5)-methyltransferase 1	DNMT1	16	16	16	12.3	12.3	12.3	183.16	0	57.537	489860000	32	25.3791	25.1972	25.1034	24.771	24.964	25.2864	26.118	24.5145	25.16	25.0641
	0.210492	-0.200988	P05387	P05387	60S acidic ribosomal protein P2	RPLP2	11	11	11	82.6	82.6	82.6	11.665	0	170.47	2532700000	99	27.5836	27.5709	27.2362	28.0147	26.4964	27.6003	26.1588	27.8406	27.0336	27.2635
	0.209858	0.0504601	Q12849	Q12849	G-rich sequence factor 1	GRSF1	14	14	14	42.7	42.7	42.7	53.126	0	80.136	1087800000	61	26.2653	26.6319	26.2057	26.201	26.2519	26.2741	26.3407	26.2284	26.4582	26.5067
	0.209529	-0.340442	Q99536	Q99536	Synaptic vesicle membrane protein VAT-1 homolog	VAT1	5	5	5	18.3	18.3	18.3	41.92	0	22.702	286190000	13	23.0916	23.3425	23.3903	26.0633	22.4527	22.901	23.9786	23.1386	22.9884	23.6316
	0.208675	0.141269	Q13243	Q13243	Serine/arginine-rich splicing factor 5	SRSF5	15	15	14	48.9	48.9	48.9	31.263	0	205.1	16733000000	139	29.8503	30.08	29.8051	30.4931	30.3849	29.7641	29.913	30.6882	29.9974	30.9572
	0.208362	-0.21647	P52926	P52926	High mobility group protein HMGI-C	HMGA2	5	5	5	46.8	46.8	46.8	11.832	0	70.688	1008300000	35	26.463	27.2211	26.9031	25.1094	25.7993	26.403	26.2109	26.3775	25.9484	25.4737
	0.207172	-0.198264	P15407	P15407	Fos-related antigen 1	FOSL1	8	8	8	41.3	41.3	41.3	29.413	0	30.028	918560000	25	26.231	26.8421	26.1876	25.0028	27.0695	26.4812	25.7852	26.0842	26.2451	25.7459
	0.206921	-1.09222	P05109	P05109	Protein S100-A8;Protein S100-A8, N-terminally processed	S100A8	15	15	15	60.2	60.2	60.2	10.834	0	150.08	70732000000	106	25.6249	23.587	24.8011	34.6606	24.662	27.0081	24.5842	27.2754	24.3864	24.6205
	0.206454	-0.182494	P41223	P41223	Protein BUD31 homolog	BUD31	5	5	5	41	41	41	17	0	20.695	231140000	28	24.1352	24.9118	24.1502	23.0085	24.6957	23.6753	24.0742	24.3407	24.1939	23.7047
	0.206083	-0.060474	P52799	P52799	Ephrin-B2	EFNB2	7	7	7	31.2	31.2	31.2	36.923	0	15.645	312950000	31	24.4172	24.3817	24.3718	24.7346	24.3196	24.2717	24.392	24.5402	24.1038	24.6147
	0.206029	0.054097	P62753	P62753	40S ribosomal protein S6	RPS6	15	15	15	47.4	47.4	47.4	28.68	0	201.43	30501000000	277	31.2474	31.1353	31.2472	30.7763	31.2352	31.321	31.1252	31.1693	31.2791	31.0174
	0.205514	-0.143398	P41252	P41252	Isoleucine--tRNA ligase, cytoplasmic	IARS	12	12	12	12	12	12	144.5	0	30.696	322290000	31	24.1127	24.5852	23.782	25.1383	24.1379	24.1195	24.6094	24.4009	24.2176	23.6916
	0.204994	-0.173943	Q7Z7H8	Q7Z7H8	39S ribosomal protein L10, mitochondrial	MRPL10	3	3	3	18.8	18.8	18.8	29.282	0	11.35	123180000	25	23.9274	23.7018	23.2184	22.2173	23.544	23.3512	22.9312	23.6157	22.6718	23.1692
	0.204741	0.204369	Q96HE7	Q96HE7	ERO1-like protein alpha	ERO1L	9	9	9	23.5	23.5	23.5	54.392	0	49.611	381620000	29	24.6907	24.692	24.6633	25.0928	22.9159	24.5506	24.9752	24.3738	24.8147	24.3622
	0.204717	0.148508	Q8NI27	Q8NI27	THO complex subunit 2	THOC2	34	34	34	24.2	24.2	24.2	182.77	0	155.21	2527200000	146	27.3876	27.8164	27.2775	27.2087	26.9885	27.0795	28.4853	27.4019	27.1263	27.3283
	0.204487	-0.11146	Q14444	Q14444	Caprin-1	CAPRIN1	25	25	25	36.1	36.1	36.1	78.365	0	299.46	11105000000	208	29.8741	30.0877	29.7183	28.9203	30.0885	29.7001	29.5	29.62	29.6948	29.6168
	0.203911	0.0781212	P14625;Q58FF3	P14625	Endoplasmin	HSP90B1	44	42	42	53.1	51.3	51.3	92.468	0	312.06	10052000000	288	29.6562	29.6923	29.5856	29.0806	29.2542	29.4864	29.9012	29.4165	29.3753	29.4801
	0.203787	-0.108214	Q96AE4	Q96AE4	Far upstream element-binding protein 1	FUBP1	45	39	38	67.1	62	60.6	67.56	0	323.31	52865000000	664	32.0599	32.2793	31.9468	31.2844	32.3637	32.1288	31.7595	31.9128	32.0079	31.5841
	0.20279	-0.123884	Q9BYW2	Q9BYW2	Histone-lysine N-methyltransferase SETD2	SETD2	14	14	14	5.7	5.7	5.7	287.59	0	28.103	535800000	49	25.5121	25.6033	25.6116	24.5719	25.9896	25.4831	25.4812	25.265	25.2963	25.1436
	0.201712	-0.0730644	P20290	P20290	Transcription factor BTF3	BTF3	12	12	12	74.3	74.3	74.3	22.168	0	217.62	1770800000	138	27.1071	26.9873	26.8044	26.5743	27.1461	26.9972	26.8596	27.076	26.4965	26.8246
	0.201141	0.107606	Q96C19	Q96C19	EF-hand domain-containing protein D2	EFHD2	9	9	9	37.9	37.9	37.9	26.697	0	33.58	359920000	23	25.2208	24.561	24.4751	24.6811	24.4541	25.1025	24.383	25.0119	24.4028	25.03
	0.200467	0.0650375	Q13823	Q13823	Nucleolar GTP-binding protein 2	GNL2	20	20	20	28.7	28.7	28.7	83.654	0	79.231	1596300000	93	26.6978	27.1667	26.9036	26.5502	26.5572	26.8365	26.9852	26.9394	26.6747	26.7648
	0.200466	0.0926014	Q9NY61	Q9NY61	Protein AATF	AATF	14	14	14	34.8	34.8	34.8	63.132	0	92.213	1127100000	85	26.5267	26.6385	26.4086	25.6309	26.4954	26.5812	26.3657	26.425	26.3947	26.3966
	0.199409	-0.312123	O00422	O00422	Histone deacetylase complex subunit SAP18	SAP18	3	3	3	20.3	20.3	20.3	17.561	0	5.5582	301940000	18	25.0798	25.426	25.0737	22.102	24.9737	24.3411	24.6585	23.8961	24.198	24.001
	0.198442	0.0902153	Q99538	Q99538	Legumain	LGMN	5	5	5	10.2	10.2	10.2	49.411	0	26.195	441140000	22	24.8602	24.5901	24.9263	25.1057	24.8396	24.5045	25.36	24.6906	24.9688	25.2492
	0.197936	-0.116876	P78527	P78527	DNA-dependent protein kinase catalytic subunit	PRKDC	27	27	27	9	9	9	469.08	0	98.714	668860000	64	25.6401	25.1643	25.1412	26.1605	25.5023	25.2989	25.9479	25.1561	25.4421	25.1791
	0.197909	0.0825493	Q9BUJ2	Q9BUJ2	Heterogeneous nuclear ribonucleoprotein U-like protein 1	HNRNPUL1	13	13	13	22.2	22.2	22.2	95.737	0	54.209	556470000	36	25.5306	25.5378	25.098	24.9883	24.9966	25.3183	25.3806	25.4963	25.4759	24.893
	0.196867	0.200889	Q13887	Q13887	Krueppel-like factor 5	KLF5	2	2	2	11.6	11.6	11.6	50.791	0	17.739	42669000	11	22.1916	22.8922	20.5018	21.6778	22.2373	22.2842	21.8705	22.2873	22.0928	21.9704
	0.195715	-0.105479	Q3MHD2	Q3MHD2	Protein LSM12 homolog	LSM12	2	2	2	13.8	13.8	13.8	21.701	0	8.0739	194050000	19	24.0284	24.281	23.986	23.1435	24.276	23.8485	23.842	23.8603	23.9786	23.6581
	0.195667	0.0507511	Q12906	Q12906	Interleukin enhancer-binding factor 3	ILF3	32	32	31	39.5	39.5	38.3	95.337	0	317.5	5288400000	199	28.7562	28.5317	28.6657	28.2623	28.5067	28.5642	28.6244	28.485	28.815	28.4877
	0.195549	0.0916668	Q9BXV9	Q9BXV9	Uncharacterized protein C14orf142	C14orf142	4	4	4	69	69	69	10.859	0	46.667	136260000	26	23.4	23.1235	23.0422	23.3905	23.6241	23.6522	22.8617	23.7524	23.3448	23.4276
	0.19453	0.278284	P51532	P51532	Transcription activator BRG1	SMARCA4	12	12	8	9.6	9.6	6.8	184.64	0	58.654	304370000	33	24.329	24.9097	24.6989	24.1297	21.8632	23.9423	24.8669	24.2374	24.2107	24.0646
	0.194388	0.0731041	O95881	O95881	Thioredoxin domain-containing protein 12	TXNDC12	9	9	9	64.5	64.5	64.5	19.206	0	26.587	2204300000	66	27.6744	27.4265	27.4062	27.0323	27.4432	27.4521	27.1002	27.5746	27.7681	27.4533
	0.194091	-0.0658447	P24666	P24666	Low molecular weight phosphotyrosine protein phosphatase	ACP1	7	7	7	55.1	55.1	55.1	18.042	0	36.617	444640000	23	24.8589	24.9999	24.8899	24.6428	25.3594	24.7554	24.6957	24.9743	24.9555	25.0409
	0.193223	-0.11197	Q14974	Q14974	Importin subunit beta-1	KPNB1	11	11	11	14.5	14.5	14.5	97.169	0	40.415	1147400000	53	26.1893	26.555	25.8937	26.9243	25.7858	25.8611	26.3745	26.3371	26.0679	26.1476
	0.192712	-0.921869	P06702	P06702	Protein S100-A9	S100A9	16	16	16	99.1	99.1	99.1	13.242	0	276.52	71062000000	243	26.4471	25.7351	24.9386	34.6037	25.9758	27.8896	25.4487	28.5842	25.3291	25.8394
	0.192169	0.107272	Q5T8P6	Q5T8P6	RNA-binding protein 26	RBM26	15	15	13	16.1	16.1	14.8	113.6	0	27.607	360130000	28	24.9933	25.2333	24.8307	24.1917	24.4416	24.4695	25.1051	24.6729	25.0311	24.9484
	0.19127	0.0460991	Q96SB4	Q96SB4	SRSF protein kinase 1	SRPK1	11	11	8	21.1	21.1	16.6	74.324	0	39.117	608720000	28	25.4335	25.6477	25.3685	25.2966	25.6009	25.6973	25.6527	25.4727	25.4079	25.3469
	0.19047	-0.163998	P63208	P63208	S-phase kinase-associated protein 1	SKP1	9	9	9	56.4	56.4	56.4	18.658	0	41.726	1468200000	69	27.3399	27.3184	26.5258	25.8059	27.4311	26.9357	26.2464	26.9862	26.8142	26.6185
	0.190141	0.2415	P17096	P17096	High mobility group protein HMG-I/HMG-Y	HMGA1	7	7	7	61.7	61.7	61.7	11.676	0	97.904	6558400000	93	28.7942	28.7289	29.7333	28.3924	26.8333	29.1958	28.8841	28.8841	28.6097	28.1157
	0.189971	0.103719	P30405	P30405	Peptidyl-prolyl cis-trans isomerase F, mitochondrial	PPIF	8	8	7	58.9	58.9	55.6	22.04	0	77.204	454420000	23	24.6515	25.1343	25.3033	24.6178	25.3539	25.2398	25.5046	25.0648	24.5974	25.1728
	0.189766	-0.118436	P11021	P11021	78 kDa glucose-regulated protein	HSPA5	36	35	35	56.6	56.6	56.6	72.332	0	303.94	10033000000	297	29.1678	29.0298	29.1875	30.1918	28.8167	29.1865	29.4152	29.0337	29.0169	29.149
	0.188604	0.218238	P18669;P15259;Q8N0Y7	P18669	Phosphoglycerate mutase 1	PGAM1	11	11	11	48.8	48.8	48.8	28.804	0	106.74	2440300000	71	26.4334	26.5383	26.5588	28.5936	25.9927	27.2271	27.1064	26.9528	26.8163	27.1054
	0.188464	0.0807182	P00367;P49448	P00367;P49448	Glutamate dehydrogenase 1, mitochondrial;Glutamate dehydrogenase 2, mitochondrial	GLUD1;GLUD2	9	9	9	21.7	21.7	21.7	61.397	0	23.223	188070000	17	23.8436	23.6076	23.1813	23.804	23.4051	23.7106	24.0464	23.364	23.4852	23.6391
	0.188217	0.0723171	P84090	P84090	Enhancer of rudimentary homolog	ERH	7	7	7	54.8	54.8	54.8	12.259	0	144.98	5071500000	80	28.8312	27.9552	28.5679	28.2499	28.3247	28.5529	28.514	28.466	28.4103	28.3474
	0.188045	0.103298	P67809;Q9Y2T7	P67809	Nuclease-sensitive element-binding protein 1	YBX1	23	14	14	73.1	62.3	62.3	35.924	0	323.31	18533000000	373	30.0381	30.1488	30.2089	29.3443	30.5226	30.4515	29.8906	30.2034	30.2447	29.989
	0.187807	-0.0948799	Q92541	Q92541	RNA polymerase-associated protein RTF1 homolog	RTF1	16	16	16	18.3	18.3	18.3	80.313	0	51.165	1072300000	58	26.6611	26.5476	25.9477	25.8879	26.7793	26.1804	26.2171	26.071	26.4074	26.4734
	0.187469	-0.0849461	P23396	P23396	40S ribosomal protein S3	RPS3	20	20	20	78.2	78.2	78.2	26.688	0	66.697	2469400000	92	27.9735	27.2886	27.2657	27.838	27.0573	27.4409	27.3688	27.4507	27.3082	27.4299
	0.186854	0.266362	P37198	P37198	Nuclear pore glycoprotein p62	NUP62	3	3	3	10.2	10.2	10.2	53.254	0	19.002	152330000	17	24.2998	24.0919	21.242	23.4357	24.0504	23.7268	23.6474	23.7814	23.5486	23.7476
	0.185754	-0.186437	P63313;CON__P21752	P63313	Thymosin beta-10	TMSB10	5	5	5	81.8	81.8	81.8	5.0256	0	40.969	2254700000	45	27.4762	27.5434	27.4398	26.4986	27.3554	27.8928	26.0928	27.7102	26.4716	27.2138
	0.185666	0.0808475	P16989	P16989	Y-box-binding protein 3	YBX3	28	28	19	79.6	79.6	70.2	40.089	0	323.31	31642000000	338	31.0428	31.3423	31.2479	30.6945	31.4192	31.6098	30.9323	31.2083	31.3081	31.0924
	0.185399	-0.128103	P07814	P07814	Bifunctional glutamate/proline--tRNA ligase;Glutamate--tRNA ligase;Proline--tRNA ligase	EPRS	30	30	30	26.1	26.1	26.1	170.59	0	136.31	1004100000	93	25.2203	26.4919	25.8195	26.6632	26.0048	25.9116	26.2217	25.6733	26.0012	25.7513
	0.185122	-0.158229	Q86XZ4	Q86XZ4	Spermatogenesis-associated serine-rich protein 2	SPATS2	11	11	11	31	31	31	59.544	0	80.774	995500000	61	26.3977	27.0002	26.2314	25.0814	26.7871	26.2531	26.1118	26.0233	26.3024	26.016
	0.184037	-0.0683708	Q8IYB3	Q8IYB3	Serine/arginine repetitive matrix protein 1	SRRM1	33	33	33	39.8	39.8	39.8	102.33	0	323.31	4544700000	198	28.411	28.15	28.5077	28.0922	28.2736	27.7931	28.4923	28.3083	28.0975	28.4014
	0.183666	0.203261	Q5BLP8	Q5BLP8	Neuropeptide-like protein C4orf48	C4orf48	2	2	2	21.1	21.1	21.1	10.17	0	5.2461	61152000	9	22.6012	21.5157	22.7199	20.9107	23.2293	22.323	22.3206	22.3499	22.8042	22.1956
	0.182771	0.077676	Q9BRL6	Q9BRL6	Serine/arginine-rich splicing factor 8	SRSF8	10	6	6	30.5	28	28	32.287	0	90.828	755610000	38	25.5805	25.4087	25.8471	25.668	26.0451	25.5327	25.6193	25.9055	25.6472	26.233
	0.181648	-0.0745758	Q9NY27	Q9NY27	Serine/threonine-protein phosphatase 4 regulatory subunit 2	PPP4R2	10	10	10	32.6	32.6	32.6	46.898	0	91.833	393190000	35	24.5091	24.8834	25.0059	24.849	24.9947	24.9658	24.3213	25.1144	24.6907	24.777
	0.181183	-0.109825	P20810	P20810	Calpastatin	CAST	44	44	44	64.5	64.5	64.5	76.572	0	323.31	15419000000	437	30.1163	30.5003	30.384	29.5787	30.8115	30.4978	29.9276	30.2321	30.3218	29.8622
	0.180691	0.309018	Q9NXV6	Q9NXV6	CDKN2A-interacting protein	CDKN2AIP	9	9	9	22.2	22.2	22.2	61.124	0	23.168	239790000	25	24.1754	24.935	24.2774	21.2389	24.7482	24.07	24.2581	24.3253	24.1733	24.0934
	0.179627	-0.120969	Q9Y508	Q9Y508	E3 ubiquitin-protein ligase RNF114	RNF114	7	7	7	38.2	38.2	38.2	25.694	0	73.32	917510000	60	25.8904	26.5684	26.0412	25.6825	26.9489	26.1893	25.9735	26.1469	26.4996	25.7173
	0.178816	0.157526	P39687;O43423	P39687	Acidic leucine-rich nuclear phosphoprotein 32 family member A	ANP32A	24	24	19	63.1	63.1	60.2	28.585	0	323.31	374570000000	890	34.4696	34.5435	34.445	35.7074	33.8845	34.5314	34.387	34.9457	34.5952	35.3784
	0.178772	-0.155009	Q92917	Q92917	G patch domain and KOW motifs-containing protein	GPKOW	7	7	7	20.4	20.4	20.4	52.228	0	16.026	89466000	23	23.0747	24.1794	22.944	22.2001	23.5981	23.2618	23.1545	22.759	23.0461	22.9998
	0.178364	0.151829	Q9BRP8	Q9BRP8	Partner of Y14 and mago	WIBG	7	7	7	54.4	54.4	54.4	22.655	0	87.699	558720000	37	25.623	25.9529	25.6961	24.2179	24.9308	25.7543	25.172	25.442	25.6168	25.1948
	0.178248	0.14282	Q15434	Q15434	RNA-binding motif, single-stranded-interacting protein 2	RBMS2	6	5	5	17.9	16.2	16.2	43.958	0	12.837	121060000	18	22.4179	23.6752	23.5674	22.3954	23.6738	23.5801	23.4085	23.0665	23.1641	23.2246
	0.177833	-0.150078	Q96C90	Q96C90	Protein phosphatase 1 regulatory subunit 14B	PPP1R14B	4	4	4	53.7	53.7	53.7	15.911	0	59.918	753970000	36	25.8423	26.4133	25.6769	24.8764	26.7024	25.9641	25.5092	25.7763	25.9821	25.5292
	0.176287	0.0548016	Q9NQ55	Q9NQ55	Suppressor of SWI4 1 homolog	PPAN	11	11	11	37	37	37	53.193	0	90.923	1363100000	78	26.5604	26.7209	26.7576	26.1579	26.6573	26.7962	26.4783	26.5313	26.694	26.6283
	0.176267	0.134026	Q15061	Q15061	WD repeat-containing protein 43	WDR43	19	19	19	40.6	40.6	40.6	74.89	0	218.95	4020100000	152	27.9981	28.1475	27.616	28.3796	27.5091	27.6281	28.7829	27.9955	27.4423	28.4718
	0.175984	0.0846783	O00567	O00567	Nucleolar protein 56	NOP56	33	33	33	62.6	62.6	62.6	66.049	0	245.6	5269300000	189	28.5531	28.5243	28.8804	28.1739	28.2148	28.7204	29.0116	28.4514	28.335	28.2515
	0.175301	-0.0874729	Q12872	Q12872	Splicing factor, suppressor of white-apricot homolog	SFSWAP	8	8	8	9.6	9.6	9.6	104.82	0	10.821	485950000	22	25.1841	25.2247	25.5759	24.6215	24.9905	24.7569	25.4377	24.841	25.1111	25.0126
	0.174709	-0.142783	O95218	O95218	Zinc finger Ran-binding domain-containing protein 2	ZRANB2	13	13	13	37.3	37.3	37.3	37.404	0	104.73	10793000000	113	29.679	30.1724	29.4341	28.8634	30.48	29.5159	29.2922	29.6593	30.1326	29.3149
	0.174166	-0.109022	Q15369	Q15369	Transcription elongation factor B polypeptide 1	TCEB1	5	5	5	50.9	50.9	50.9	12.473	0	21.283	443510000	22	24.8168	25.5957	25.1587	24.5696	24.857	25.3585	25.1378	24.3713	24.6829	24.9021
	0.172149	-0.153927	P61586;P62745	P61586	Transforming protein RhoA	RHOA	10	10	5	52.8	52.8	33.7	21.768	0	27.311	564080000	37	25.0856	25.0431	24.6091	26.1927	24.1602	24.7363	24.6528	24.9012	24.8283	25.2024
	0.171776	-0.119833	P16070	P16070	CD44 antigen	CD44	12	12	12	17.1	17.1	17.1	81.537	0	162.76	6935500000	116	29.0233	29.4958	28.7755	28.1501	29.6687	28.9033	28.7587	28.9669	29.0087	28.8767
	0.171375	0.223241	Q96L92	Q96L92	Sorting nexin-27	SNX27	4	4	4	11.1	11.1	11.1	61.264	0	6.9486	110520000	9	20.8622	23.5744	23.053	23.0462	23.5647	22.7656	23.1472	23.26	23.1465	22.8973
	0.171226	0.0583366	Q96I24	Q96I24	Far upstream element-binding protein 3	FUBP3	30	27	27	69.9	65	65	61.64	0	323.31	7489700000	244	29.212	28.8998	29.0525	28.6457	29.306	29.1628	28.9738	28.8969	29.2536	29.1206
	0.171016	-0.124544	P08047	P08047	Transcription factor Sp1	SP1	7	7	7	18	18	18	80.692	0	84.286	576490000	47	25.5249	26.0187	25.2809	24.5764	26.0606	25.439	25.2447	25.5201	25.5414	25.0936
	0.170615	0.0776176	P24534	P24534	Elongation factor 1-beta	EEF1B2	11	10	10	66.2	61.3	61.3	24.763	0	163.57	4829900000	94	28.3064	28.3835	28.287	28.3261	28.8854	28.9131	28.0606	28.6276	28.4547	28.5205
	0.170217	-0.0717003	P18583	P18583	Protein SON	SON	44	44	44	25.4	25.4	25.4	263.83	0	282.23	4877300000	231	28.5213	28.7057	28.5005	28.1467	28.6355	28.104	28.8533	28.225	28.5994	28.3694
	0.16975	-0.130692	Q02040	Q02040	A-kinase anchor protein 17A	AKAP17A	12	12	12	22.2	22.2	22.2	80.735	0	60.258	518990000	40	25.2885	25.8481	25.6433	24.5117	25.0633	25.0345	25.8689	24.7898	25.1236	24.8846
	0.167792	0.102834	Q9NYF8	Q9NYF8	Bcl-2-associated transcription factor 1	BCLAF1	55	55	54	43	43	43	106.12	0	323.31	29258000000	336	30.7735	30.5533	30.7992	31.2126	30.9156	30.2827	30.9252	30.9713	30.9514	31.6377
	0.166642	-0.104538	Q01130	Q01130	Serine/arginine-rich splicing factor 2	SRSF2	15	15	11	36.7	36.7	33.5	25.476	0	323.31	68786000000	447	32.1326	32.3786	31.6809	32.623	32.8206	31.8469	31.9754	32.3451	32.2822	32.6634
	0.166328	0.0872982	Q13601	Q13601	KRR1 small subunit processome component homolog	KRR1	7	7	7	24.1	24.1	24.1	43.664	0	15.526	333360000	22	24.8906	25.2342	24.7044	24.0859	24.4454	24.8051	24.7532	24.6094	24.976	24.6532
	0.166173	-0.196125	P60709;Q6S8J3;A5A3E0;P0CG38;P0CG39;Q9BYX7	P60709	Actin, cytoplasmic 1;Actin, cytoplasmic 1, N-terminally processed	ACTB	37	37	2	83.7	83.7	4.8	41.736	0	323.31	86731000000	697	32.1509	31.8287	31.9674	34.0921	31.5206	32.0092	32.3424	32.1874	32.0082	32.0321
	0.166102	-0.130658	Q04760	Q04760	Lactoylglutathione lyase	GLO1	8	8	8	57.1	57.1	57.1	20.777	0	27.323	712740000	49	25.9844	25.3435	25.8936	26.0747	24.6928	25.4085	26.0031	25.584	24.9924	25.3477
	0.166	0.0892849	P07737;CON__P02584	P07737	Profilin-1	PFN1	17	17	17	97.1	97.1	97.1	15.054	0	170.52	12466000000	313	30.3131	29.4774	29.6973	29.5398	29.3233	29.676	29.5921	30.1568	29.4713	29.9011
	0.165415	-0.0949005	Q96GQ7	Q96GQ7	Probable ATP-dependent RNA helicase DDX27	DDX27	18	18	18	25.5	25.5	25.5	89.834	0	62.356	1696500000	92	27.1572	27.531	26.9729	26.1944	27.1533	26.9466	26.9923	26.832	26.9517	26.8118
	0.165171	-0.238492	Q9BVK6;Q7Z7H5	Q9BVK6	Transmembrane emp24 domain-containing protein 9	TMED9	4	4	4	18.3	18.3	18.3	27.277	0	67.164	158630000	14	21.8088	22.9194	22.6475	24.9917	22.1305	22.6159	22.6061	22.9794	22.6366	22.4675
	0.164866	-0.109898	Q15154	Q15154	Pericentriolar material 1 protein	PCM1	31	31	31	20.3	20.3	20.3	228.54	0	151.14	1379200000	101	26.9442	27.0724	26.6391	25.8441	27.1546	26.4057	26.8992	26.4592	26.8504	26.4904
	0.16461	-0.118159	Q14192	Q14192	Four and a half LIM domains protein 2	FHL2	16	16	16	58.8	58.8	58.8	32.193	0	79.705	2183500000	91	27.3696	27.8204	27.2196	26.5491	28.0446	27.5512	27.0985	27.1913	27.518	27.0535
	0.164445	0.120145	Q7L2J0	Q7L2J0	7SK snRNA methylphosphate capping enzyme	MEPCE	15	15	15	25.4	25.4	25.4	74.354	0	79.659	1060900000	59	25.5648	26.9653	26.1944	25.6604	26.5029	26.2028	26.2142	26.3867	26.6822	26.0028
	0.163829	0.122885	Q9NUQ3	Q9NUQ3	Gamma-taxilin	TXLNG	6	6	6	17	17	17	60.585	0	11.059	140480000	16	23.4561	23.7451	23.5831	22.2576	23.7698	23.6988	23.5947	23.2843	23.5206	23.3277
	0.16328	-0.0604523	P35613	P35613	Basigin	BSG	11	11	11	35.1	35.1	35.1	42.2	0	134.9	17280000000	147	30.1611	30.3086	29.929	30.5129	30.2866	29.9041	30.148	30.2006	30.0813	30.5619
	0.162787	0.0540474	P61978	P61978	Heterogeneous nuclear ribonucleoprotein K	HNRNPK	37	37	37	71.3	71.3	71.3	50.976	0	323.31	33527000000	570	31.3804	31.3784	31.141	30.7767	31.2602	31.4935	31.1977	31.1196	31.2255	31.1706
	0.162629	0.0611881	Q01081;Q8WU68	Q01081;Q8WU68	Splicing factor U2AF 35 kDa subunit;Splicing factor U2AF 26 kDa subunit	U2AF1;U2AF1L4	10	10	10	45	45	45	27.872	0	70.807	1731800000	65	27.1586	27.2251	26.857	26.5886	27.3852	27.0149	27.23	27.1033	27.0583	27.1139
	0.162357	-0.127457	Q9H6F5	Q9H6F5	Coiled-coil domain-containing protein 86	CCDC86	11	11	11	39.7	39.7	39.7	40.235	0	70.38	1257900000	38	26.9269	26.6172	27.0209	25.5561	25.9411	26.6122	26.0616	26.0511	26.4542	26.246
	0.162186	-0.076553	P14314	P14314	Glucosidase 2 subunit beta	PRKCSH	18	18	18	36.2	36.2	36.2	59.425	0	190.88	3296000000	136	28.0162	28.1147	28.0385	27.1843	27.9628	28	27.6651	27.7688	27.8635	27.6362
	0.161459	-0.107884	P14550	P14550	Alcohol dehydrogenase [NADP(+)]	AKR1A1	8	8	8	31.4	31.4	31.4	36.573	0	30.421	115070000	17	22.9041	23.1122	22.8175	23.7914	22.4989	22.7374	23.341	22.4757	23.0039	23.0266
	0.161457	-0.114429	Q9Y6H1;Q5T1J5	Q9Y6H1;Q5T1J5	Coiled-coil-helix-coiled-coil-helix domain-containing protein 2;Putative coiled-coil-helix-coiled-coil-helix domain-containing protein CHCHD2P9, mitochondrial	CHCHD2;CHCHD2P9	3	3	3	33.8	33.8	33.8	15.512	0	29.797	452020000	31	25.3794	25.751	24.9986	24.3054	25.6237	24.9679	24.8061	25.3067	25.237	25.1684
	0.161109	-0.0620937	Q00341	Q00341	Vigilin	HDLBP	21	21	21	24.6	24.6	24.6	141.45	0	101.2	1370000000	107	26.578	27.1637	26.3753	26.565	26.4205	26.5866	26.5901	26.3631	26.6558	26.5965
	0.160173	-0.10934	Q9NXG2	Q9NXG2	THUMP domain-containing protein 1	THUMPD1	7	7	7	21.8	21.8	21.8	39.315	0	57.816	872440000	47	25.8626	26.6907	25.8679	25.4102	26.6935	25.9776	26.2336	25.855	26.1068	25.8053
	0.159769	-0.565475	Q96P63	Q96P63	Serpin B12	SERPINB12	13	13	13	47.7	47.7	47.7	46.276	0	146.44	1087200000	25	22.5421	22.3288	21.7583	28.6186	22.2702	22.9901	22.695	23.953	21.2068	23.8457
	0.159166	0.091547	P21583	P21583	Kit ligand;Soluble KIT ligand	KITLG	12	12	12	39.2	39.2	39.2	30.898	0	156.73	3575500000	121	27.9533	27.9714	27.6986	27.945	27.9374	27.8521	27.2761	28.2982	27.9763	28.5606
	0.159016	0.245491	P38919	P38919	Eukaryotic initiation factor 4A-III;Eukaryotic initiation factor 4A-III, N-terminally processed	EIF4A3	8	6	6	23.1	17	17	46.871	0	22.036	328320000	13	24.8603	25.0635	24.9473	21.8741	24.3988	24.3894	24.5857	24.4203	24.4441	24.532
	0.158437	-0.131493	Q9UPQ9	Q9UPQ9	Trinucleotide repeat-containing gene 6B protein	TNRC6B	24	24	24	21.6	21.6	21.6	194	0	152.1	976530000	88	26.3598	26.6239	26.2048	25.1115	26.9899	26.1934	26.0005	26.0713	26.3498	26.0175
	0.157963	-0.0883331	Q9UQ80	Q9UQ80	Proliferation-associated protein 2G4	PA2G4	22	22	22	60.2	60.2	60.2	43.786	0	255.26	4158900000	139	28.264	29.0317	28.2145	27.7159	28.1822	28.3396	28.2621	28.082	28.1832	28.0998
	0.157742	0.0741066	P24752	P24752	Acetyl-CoA acetyltransferase, mitochondrial	ACAT1	4	4	4	14.5	14.5	14.5	45.199	0	16.308	67812000	13	22.732	22.5007	22.2601	21.861	22.8359	22.5184	22.6998	22.4991	22.3946	22.4484
	0.15706	0.0947464	P52943	P52943	Cysteine-rich protein 2	CRIP2	7	7	7	45.7	45.7	45.7	22.492	0	100.1	982410000	49	25.8088	26.4021	25.9494	25.7582	26.6987	26.5741	25.9318	26.5595	26.1055	25.92
	0.156608	0.101197	P23229	P23229	Integrin alpha-6;Integrin alpha-6 heavy chain;Integrin alpha-6 light chain;Processed integrin alpha-6	ITGA6	33	33	33	35.8	35.8	35.8	126.6	0	206.71	3816400000	171	28.1918	27.7159	28.2338	27.8588	27.6956	27.7531	28.8896	27.8237	27.6647	28.0709
	0.156587	0.211245	P62140	P62140	Serine/threonine-protein phosphatase PP1-beta catalytic subunit	PPP1CB	10	10	4	37.9	37.9	15.6	37.186	0	44.507	283230000	28	22.2592	23.7111	23.6237	25.5099	23.5046	23.889	23.988	24.1494	23.9077	23.7306
	0.156371	-0.20248	Q8NAV1	Q8NAV1	Pre-mRNA-splicing factor 38A	PRPF38A	9	9	9	26	26	26	37.476	0	43.789	1490100000	45	27.2944	26.0251	27.7509	26.0487	25.7022	26.645	27.3977	26.0522	25.6932	26.0207
	0.155615	-0.0570984	Q13148	Q13148	TAR DNA-binding protein 43	TARDBP	11	11	11	39.1	39.1	39.1	44.739	0	152.55	1557800000	100	26.7701	26.8394	26.5295	26.4516	27.2389	26.7221	26.5993	26.687	26.7371	26.7986
	0.155447	0.119615	Q86VM9	Q86VM9	Zinc finger CCCH domain-containing protein 18	ZC3H18	25	25	25	27	27	27	106.38	0	156.27	5480800000	168	28.404	28.3465	28.234	28.6681	29.0511	27.9122	28.4287	28.7367	28.7072	29.5168
	0.155375	-0.0674458	P26373	P26373	60S ribosomal protein L13	RPL13	13	13	13	46.9	46.9	46.9	24.261	0	92.964	6522900000	99	29.1358	29.3733	29.0596	28.408	29.001	28.8387	29.0144	28.7755	29.0532	28.9588
	0.154585	-0.0747459	Q8N5P1	Q8N5P1	Zinc finger CCCH domain-containing protein 8	ZC3H8	7	7	7	34	34	34	33.575	0	46.342	509930000	36	25.1835	25.3005	25.5566	24.839	25.6967	25.5232	25.1194	24.8793	25.4097	25.2711
	0.153563	-0.074897	O00233	O00233	26S proteasome non-ATPase regulatory subunit 9	PSMD9	10	10	10	46.6	46.6	46.6	24.682	0	67.924	2354400000	74	27.3558	27.5013	27.4987	26.9584	27.8796	27.5527	26.9523	27.4835	27.5731	27.2577
	0.15142	-0.175994	Q01105;P0DME0	Q01105	Protein SET	SET	20	20	20	51	51	51	33.488	0	323.31	123050000000	324	33.8509	32.5682	34.039	33.393	31.7722	33.2217	32.6854	32.7242	32.7028	33.4092
	0.150708	-0.0572411	P23497;Q9H930	P23497	Nuclear autoantigen Sp-100	SP100	17	13	13	20	17.6	17.6	100.42	0	101.21	1433800000	75	26.7612	26.5452	26.7249	26.4882	27.2015	26.827	26.4017	26.8077	26.689	26.7094
	0.150687	-0.165355	P04843	P04843	Dolichyl-diphosphooligosaccharide--protein glycosyltransferase subunit 1	RPN1	14	14	14	29.8	29.8	29.8	68.569	0	63.4	839960000	53	25.4804	25.1536	25.331	27.0501	24.7852	25.5628	25.8767	24.8663	25.3905	25.2772
	0.150683	-0.0781342	Q9NW13	Q9NW13	RNA-binding protein 28	RBM28	25	25	25	32.8	32.8	32.8	85.737	0	96.15	2879100000	135	27.8509	28.1594	27.8638	27.0276	27.9122	27.6208	27.8084	27.7176	27.7806	27.4959
	0.150374	0.0395454	O14776	O14776	Transcription elongation regulator 1	TCERG1	9	9	9	9.7	9.7	9.7	123.9	0	15.352	221960000	21	24.2081	24.0652	24.0089	24.0731	23.6706	24.059	24.2167	23.9593	23.9554	24.0333
	0.15014	-0.0804295	O60832	O60832	H/ACA ribonucleoprotein complex subunit 4	DKC1	22	22	22	39.5	39.5	39.5	57.673	0	92.88	1804600000	113	26.9136	27.4914	27.0853	26.3841	27.3856	26.9226	27.2103	26.9157	26.9902	26.819
	0.149782	-0.152699	P46940	P46940	Ras GTPase-activating-like protein IQGAP1	IQGAP1	14	14	14	12.2	12.2	12.2	189.25	0	51.297	210300000	21	22.6952	23.5855	23.3346	24.9515	23.2169	23.6667	23.6859	23.2378	23.2304	23.1994
	0.149752	-0.104368	P47985;P0C7P4	P47985;P0C7P4	Cytochrome b-c1 complex subunit Rieske, mitochondrial;Cytochrome b-c1 complex subunit 11;Putative cytochrome b-c1 complex subunit Rieske-like protein 1	UQCRFS1;UQCRFS1P1	5	5	5	23.4	23.4	23.4	29.668	0	16.543	292820000	25	24.9356	24.6837	23.9702	23.8798	24.9343	24.1007	24.211	24.8657	24.4744	24.23
	0.148207	-0.0756382	P07919;A0A096LP55	P07919	Cytochrome b-c1 complex subunit 6, mitochondrial	UQCRH	4	4	4	58.2	58.2	58.2	10.739	0	57.259	1226200000	32	26.5071	26.4117	26.2583	26.2419	26.9331	26.7591	25.8376	26.4141	26.4646	26.4985
	0.147944	-0.102859	Q9P275	Q9P275	Ubiquitin carboxyl-terminal hydrolase 36	USP36	11	11	11	13.5	13.5	13.5	122.91	0	35.763	358510000	38	24.8356	25.3585	24.7248	23.7962	24.9134	24.53	24.8818	24.6002	24.6929	24.4094
	0.146854	-0.0811317	O76080	O76080	AN1-type zinc finger protein 5	ZFAND5	6	5	5	49.3	44.6	44.6	23.132	0	94.289	201020000	16	24.2354	24.2405	24.451	23.5509	24.1957	24.2744	23.4981	24.2844	24.2168	23.9939
	0.145872	-0.0570751	P43487;Q9C010	P43487	Ran-specific GTPase-activating protein	RANBP1	11	11	11	67.2	67.2	67.2	23.31	0	109.1	8425000000	90	29.7448	28.9679	29.5342	29.1423	29.3961	29.4964	29.1825	29.2977	29.3564	29.1668
	0.143611	0.0929119	P04632	P04632	Calpain small subunit 1	CAPNS1	6	6	5	34.7	34.7	32.1	28.315	0	16.111	167740000	26	24.0429	23.5105	23.1153	22.8052	23.0544	23.4881	23.4185	23.5466	22.9246	23.615
	0.142216	-0.0897121	Q15007	Q15007	Pre-mRNA-splicing regulator WTAP	WTAP	5	5	5	16.2	16.2	16.2	44.243	0	41.035	167820000	22	23.3073	24.4096	23.6066	23.0257	23.7096	23.3539	23.7145	23.3957	23.6222	23.5238
	0.141776	-0.103851	Q7Z6I8	Q7Z6I8	UPF0461 protein C5orf24	C5orf24	10	10	10	74.5	74.5	74.5	20.132	0	139.6	2147300000	68	27.4644	27.8725	27.3341	26.4075	27.8339	27.4882	27.2608	27.3884	27.3231	26.9326
	0.141689	-0.163366	P0DP25;P0DP24;P0DP23;P02585	P0DP25;P0DP24;P0DP23			10	9	9	71.1	66.4	66.4	16.837	0	228.87	4360900000	94	27.4764	27.1436	28.0892	29.288	27.2905	28.2323	27.1823	28.0572	27.2969	27.702
	0.141638	-0.0952797	P27816	P27816	Microtubule-associated protein 4	MAP4	83	83	83	70.8	70.8	70.8	121	0	323.31	32434000000	892	31.0941	31.749	31.2889	30.5303	31.8505	31.409	30.947	31.2918	31.3917	30.9968
	0.141636	-0.099884	Q5SSJ5	Q5SSJ5	Heterochromatin protein 1-binding protein 3	HP1BP3	23	23	23	42.9	42.9	42.9	61.206	0	81.234	1953500000	118	27.1914	27.8615	27.2023	26.2565	27.5088	27.1289	27.2538	27.0069	27.1252	27.0062
	0.14163	-0.10141	O43583	O43583	Density-regulated protein	DENR	11	11	11	61.6	61.6	61.6	22.092	0	136.13	1716100000	85	26.7115	27.5996	26.9514	26.5294	27.7377	27.247	26.5269	27.1974	27.1501	26.9012
	0.141303	0.0621563	P43243	P43243	Matrin-3	MATR3	43	43	43	47.2	47.2	47.2	94.622	0	323.31	13904000000	328	30.1338	30.1495	29.9573	29.3327	30.1834	29.9354	30.058	29.9457	30.2107	29.9177
	0.141076	-0.145185	Q13177;O75914	Q13177	Serine/threonine-protein kinase PAK 2;PAK-2p27;PAK-2p34	PAK2	7	7	7	20	20	20	58.042	0	33.212	247060000	22	24.3163	24.7889	24.3716	22.9099	25.088	24.4988	24.2364	23.827	24.2943	23.8923
	0.140898	0.0500278	Q9Y314	Q9Y314	Nitric oxide synthase-interacting protein	NOSIP	12	12	12	62.8	62.8	62.8	33.172	0	61.434	942410000	58	26.0324	25.7902	26.1415	26.078	26.0287	26.4006	26.0126	26.1599	25.6473	26.1004
	0.140885	0.0928349	P10606	P10606	Cytochrome c oxidase subunit 5B, mitochondrial	COX5B	8	8	8	51.2	51.2	51.2	13.696	0	18.509	3112900000	50	28.1334	27.5225	28.1145	27.0596	28.2876	27.9932	27.8693	27.9599	28.1919	27.5673
	0.139533	-0.45743	P06454	P06454	Prothymosin alpha;Prothymosin alpha, N-terminally processed;Thymosin alpha-1	PTMA	4	4	4	26.1	26.1	26.1	12.203	0	40.91	1333300000	28	27.9049	27.2155	27.0535	21.3532	27.7885	25.5837	25.4078	25.8595	26.6055	25.5718
	0.138799	-0.100879	P23588;REV__P23588	P23588	Eukaryotic translation initiation factor 4B	EIF4B	48	48	48	66.8	66.8	66.8	69.15	0	323.31	72539000000	592	32.3126	32.7397	32.6205	31.5255	32.9898	32.5068	31.9611	32.5416	32.5111	32.1632
	0.138752	0.0410347	P17480	P17480	Nucleolar transcription factor 1	UBTF	22	22	22	32.5	32.5	32.5	89.405	0	108.64	2392800000	96	27.3249	27.5109	27.4689	27.1092	27.606	27.3753	27.6195	27.1973	27.5244	27.5085
	0.138528	0.0854256	Q8N8S7;Q9UI08	Q8N8S7	Protein enabled homolog	ENAH	9	9	9	20.6	20.6	20.6	66.509	0	45.592	322500000	20	24.668	24.767	25.0355	23.8795	24.3813	25.0068	24.2852	24.8521	24.5149	24.4994
	0.137197	0.130972	Q9BS26	Q9BS26	Endoplasmic reticulum resident protein 44	ERP44	6	6	6	20.4	20.4	20.4	46.971	0	16.715	199650000	17	23.2828	22.3865	23.3138	24.5827	23.3163	23.4269	23.8899	23.4432	23.5118	23.2651
	0.136916	0.0730564	Q8WXA9	Q8WXA9	Splicing regulatory glutamine/lysine-rich protein 1	SREK1	3	3	3	10	10	10	59.38	0	8.338	49685000	13	21.4513	21.6228	21.4271	22.226	22.1852	21.5705	21.8829	21.9034	21.7301	22.1908
	0.136419	0.0584995	Q02790	Q02790	Peptidyl-prolyl cis-trans isomerase FKBP4;Peptidyl-prolyl cis-trans isomerase FKBP4, N-terminally processed	FKBP4	11	11	11	29.2	29.2	29.2	51.804	0	43.125	857210000	44	26.1936	26.1189	26.0107	25.5397	25.9915	26.2071	26.335	26.076	25.8366	25.6921
	0.135871	0.23651	Q12765	Q12765	Secernin-1	SCRN1	5	5	5	11.4	11.4	11.4	46.382	0	15.557	302420000	11	24.8076	25.1535	24.298	21.8484	25.3242	24.3189	24.5212	23.9095	24.7729	25.0918
	0.135561	0.0564236	Q8TA86	Q8TA86	Retinitis pigmentosa 9 protein	RP9	7	7	7	25.8	25.8	25.8	26.106	0	20.174	390210000	18	24.836	24.3697	24.6831	24.8031	24.7316	24.628	24.3367	24.7704	25.1737	24.7967
	0.135178	-0.0478935	Q08J23	Q08J23	tRNA (cytosine(34)-C(5))-methyltransferase	NSUN2	12	12	12	19.4	19.4	19.4	86.47	0	35.872	244130000	39	23.9396	24.2442	24.0092	24.4891	24.3231	24.1999	24.4753	24.0935	23.9539	24.043
	0.134657	0.0580498	P16144	P16144	Integrin beta-4	ITGB4	34	34	34	23.4	23.4	23.4	202.16	0	211.67	2620800000	171	27.5759	27.6972	27.5689	27.0838	27.7489	27.4118	28.0431	27.4662	27.4938	27.5501
	0.134243	0.277323	P13984	P13984	General transcription factor IIF subunit 2	GTF2F2	4	4	4	18.1	18.1	18.1	28.38	0	10.76	293830000	18	25.0746	25.3479	24.5818	21.1334	24.9877	24.4378	24.5678	24.8052	24.4826	24.2186
	0.131991	-0.0876278	O60936	O60936	Nucleolar protein 3	NOL3	7	7	7	49	49	49	22.629	0	67.179	369660000	47	25.5267	24.6806	24.4674	24.1297	24.5275	24.5685	24.5715	24.753	24.2273	24.7734
	0.131411	0.0514622	P30086	P30086	Phosphatidylethanolamine-binding protein 1;Hippocampal cholinergic neurostimulating peptide	PEBP1	14	14	14	82.4	82.4	82.4	21.057	0	208.7	6934800000	127	29.2843	28.5368	28.9676	29.1702	28.8249	29.2216	28.9457	29.1227	28.8642	28.887
	0.130837	0.0797588	Q15654	Q15654	Thyroid receptor-interacting protein 6	TRIP6	4	4	4	17.4	17.4	17.4	50.287	0	16.254	213200000	22	23.5574	24.473	23.5284	24.3611	23.8355	24.3904	24.0241	23.7655	24.1939	23.7802
	0.130297	-0.0828484	Q9ULX6	Q9ULX6	A-kinase anchor protein 8-like	AKAP8L	12	12	12	20.7	20.7	20.7	71.639	0	43.897	1142900000	49	26.444	26.4871	26.3158	25.6821	27.0163	26.1611	26.5665	26.0454	26.5932	26.1649
	0.129591	-0.555321	P07339	P07339	Cathepsin D;Cathepsin D light chain;Cathepsin D heavy chain	CTSD	17	17	17	42	42	42	44.552	0	183.05	3665000000	45	23.488	22.0238	23.7138	30.4228	21.8177	24.3587	23.863	24.606	22.2978	23.5641
	0.128541	0.0536911	Q92804	Q92804	TATA-binding protein-associated factor 2N	TAF15	25	25	23	52.2	52.2	52.2	61.829	0	323.31	25330000000	348	30.689	30.5089	31.1696	30.2909	30.749	30.976	30.6997	30.7143	30.6716	30.6143
	0.128375	0.23069	O14818;Q8TAA3	O14818;Q8TAA3	Proteasome subunit alpha type-7;Proteasome subunit alpha type-7-like	PSMA7;PSMA8	8	8	8	43.1	43.1	43.1	27.887	0	68.061	352800000	25	24.4774	23.7642	23.2051	25.7734	21.7365	24.0596	23.8146	24.5229	23.8878	23.825
	0.126709	0.109865	Q9BUQ8	Q9BUQ8	Probable ATP-dependent RNA helicase DDX23	DDX23	59	59	59	57.4	57.4	57.4	95.581	0	309.57	35778000000	578	31.461	30.9666	31.3708	31.1244	30.3709	30.9555	32.153	31.1218	30.5424	31.0704
	0.125923	0.0650795	P35637	P35637	RNA-binding protein FUS	FUS	19	17	17	30.2	30.2	30.2	53.425	0	323.31	24058000000	316	30.7053	30.3383	31.0737	30.747	30.1639	31.0596	30.4472	30.6402	30.4602	30.7464
	0.124818	-0.0682961	Q96D46	Q96D46	60S ribosomal export protein NMD3	NMD3	11	11	11	25	25	25	57.603	0	35.033	481010000	35	25.468	25.5369	25.2305	24.5242	25.4208	25.4765	25.2864	24.9878	25.071	25.0172
	0.124303	-0.0860184	Q9NSD9	Q9NSD9	Phenylalanine--tRNA ligase beta subunit	FARSB	13	13	13	27.3	27.3	27.3	66.115	0	32.054	631160000	48	25.7608	25.2481	25.4283	26.3024	24.8601	25.5689	25.6141	25.4399	25.0701	25.4768
	0.123684	0.0398788	Q06830	Q06830	Peroxiredoxin-1	PRDX1	22	22	18	76.4	76.4	61.3	22.11	0	174.8	21679000000	255	30.3038	30.514	30.3287	30.9168	30.3592	30.5648	30.5772	30.5907	30.3558	30.5333
	0.123681	-0.0438911	Q9UMX0	Q9UMX0	Ubiquilin-1	UBQLN1	7	7	3	18	18	10.9	62.518	0	61.507	524280000	27	25.3482	25.2654	25.2571	24.9797	25.6484	25.4293	25.2716	25.2218	24.9688	25.3878
	0.123677	-0.0558777	O14672	O14672	Disintegrin and metalloproteinase domain-containing protein 10	ADAM10	7	7	7	11.1	11.1	11.1	84.141	0	25.949	320740000	22	24.5976	24.4715	24.6891	24.4785	24.2252	24.0844	25.0022	24.3172	24.3978	24.3809
	0.122903	0.2172	Q15696;Q15695	Q15696;Q15695	U2 small nuclear ribonucleoprotein auxiliary factor 35 kDa subunit-related protein 2;U2 small nuclear ribonucleoprotein auxiliary factor 35 kDa subunit-related protein 1	ZRSR2;ZRSR1	4	4	4	11.2	11.2	11.2	58.044	0	13.483	242320000	16	24.6004	24.784	24.6252	21.3403	24.1162	23.9213	24.717	24.0191	23.7585	24.1363
	0.122364	0.0720104	Q9H0C8	Q9H0C8	Integrin-linked kinase-associated serine/threonine phosphatase 2C	ILKAP	8	8	8	27.8	27.8	27.8	42.906	0	11.692	171980000	19	23.7839	23.776	23.526	23.0133	23.7655	23.6907	23.8861	23.3685	24.0951	23.1842
	0.121799	-0.0778904	Q9BVG4	Q9BVG4	Protein PBDC1	PBDC1	7	7	7	31.8	31.8	31.8	26.056	0	50.208	445620000	28	25.5492	24.6382	25.3274	24.4671	24.4285	24.7925	24.9757	24.8748	24.5755	24.8024
	0.121717	-0.03629	P62910	P62910	60S ribosomal protein L32	RPL32	6	6	6	42.2	42.2	42.2	15.86	0	30.712	1528000000	34	27.0313	27.2413	26.7247	26.6819	27.0049	26.98	26.8829	26.9184	26.9777	26.7436
	0.121501	0.0472397	P60660;P14649	P60660	Myosin light polypeptide 6	MYL6	13	13	13	67.5	67.5	67.5	16.93	0	200.42	12057000000	198	29.7023	29.8796	29.7018	29.452	30.1247	30.164	29.5883	29.7144	29.8186	29.8112
	0.121483	0.0571667	P46013	P46013	Antigen KI-67	MKI67	149	149	149	54.5	54.5	54.5	358.69	0	323.31	21995000000	875	30.6431	31.0624	30.7648	30.0016	30.713	30.7428	30.6407	30.6173	30.8076	30.6623
	0.121049	-0.0744595	P51858	P51858	Hepatoma-derived growth factor	HDGF	22	20	20	77.1	72.9	72.9	26.788	0	323.31	7673800000	178	29.23	29.3302	29.0357	28.2859	29.5484	29.1892	28.8007	28.8751	29.2249	28.968
	0.121003	-0.183421	P52907	P52907	F-actin-capping protein subunit alpha-1	CAPZA1	8	8	7	45.1	45.1	41.6	32.922	0	75.365	880480000	37	24.4717	24.9995	24.9666	27.5747	24.8547	25.5369	25.3109	24.8816	24.9152	25.3055
	0.11987	-0.0627167	P55145	P55145	Mesencephalic astrocyte-derived neurotrophic factor	MANF	11	11	11	50	50	50	20.7	0	26.409	646150000	28	25.8979	24.9153	25.571	25.4488	25.3557	25.3188	25.1166	25.7765	25.4638	25.1995
	0.11946	-0.0966816	Q9NUQ6	Q9NUQ6	SPATS2-like protein	SPATS2L	23	23	23	46.2	46.2	46.2	61.728	0	98.345	2957100000	143	27.8224	28.5023	27.8043	26.7969	28.3394	27.8501	27.7225	27.6219	27.9599	27.6275
	0.11918	0.0951656	O43852	O43852	Calumenin	CALU	13	13	13	31.1	31.1	31.1	37.106	0	70.069	2867300000	57	27.9944	27.7482	27.9105	26.471	28.1084	27.8303	27.6927	27.6933	27.7897	27.7024
	0.11913	0.0815296	Q9UEE9	Q9UEE9	Craniofacial development protein 1	CFDP1	15	15	15	39.8	39.8	39.8	33.592	0	67.518	4079200000	109	28.3251	27.5137	28.8627	27.739	27.7206	28.3413	27.8868	28.0913	28.1282	28.1213
	0.118837	-0.0872967	Q7RTV0	Q7RTV0	PHD finger-like domain-containing protein 5A	PHF5A	10	10	10	81.8	81.8	81.8	12.405	0	120.5	4018600000	98	28.3528	28.2301	28.0589	27.2592	28.8376	28.1046	28.0234	28.2695	28.2175	27.6872
	0.118642	0.0565937	P17301	P17301	Integrin alpha-2	ITGA2	20	20	20	21	21	21	129.29	0	62.141	986740000	96	26.3858	26.009	26.0107	25.9404	25.9648	25.8336	26.6752	25.9349	25.871	26.279
	0.118075	-0.0618237	Q8TCF1	Q8TCF1	AN1-type zinc finger protein 1	ZFAND1	7	7	7	30.2	30.2	30.2	30.787	0	29.878	450360000	35	25.1278	24.8841	25.2039	24.5639	25.5867	25.3474	24.9606	24.7261	25.045	24.9782
	0.118003	0.0538715	P62854;Q5JNZ5	P62854;Q5JNZ5	40S ribosomal protein S26;Putative 40S ribosomal protein S26-like 1	RPS26;RPS26P11	5	5	5	44.3	44.3	44.3	13.015	0	27.902	5273000000	82	28.956	28.2998	28.8027	28.2965	28.4898	28.8982	28.7315	28.3931	28.3436	28.7478
	0.117957	-0.0604198	P25445	P25445	Tumor necrosis factor receptor superfamily member 6	FAS	22	22	22	46.9	46.9	46.9	37.732	0	323.31	3649100000	155	28.0514	28.3336	28.0726	27.9131	27.9939	27.9543	27.3792	28.2609	28.0342	28.4339
	0.117649	-0.0613354	Q8WVJ2	Q8WVJ2	NudC domain-containing protein 2	NUDCD2	8	8	8	64.3	64.3	64.3	17.676	0	62.785	402480000	35	24.7519	25.5479	24.7812	24.9203	25.6107	24.9666	25.1425	25.0459	24.9328	25.2175
	0.117348	0.0554897	Q7L014	Q7L014	Probable ATP-dependent RNA helicase DDX46	DDX46	47	47	47	45.5	45.5	45.5	117.36	0	323.31	8375600000	277	29.2888	29.2971	28.9858	29.0838	29.1594	28.9218	29.7793	29.0756	28.9009	29.4147
	0.116206	0.0471516	Q9H814	Q9H814	Phosphorylated adapter RNA export protein	PHAX	4	4	4	12.2	12.2	12.2	44.402	0	13.163	537270000	9	25.2401	25.4569	25.4498	25.0244	25.6254	25.2981	25.2572	25.3244	25.8524	25.3003
	0.116135	-0.0625935	Q96HC4	Q96HC4	PDZ and LIM domain protein 5	PDLIM5	21	21	21	43.1	43.1	43.1	63.944	0	149.06	2337300000	94	27.6336	27.7687	27.2532	26.7902	27.865	27.5116	27.3021	27.2985	27.4919	27.3936
	0.115529	0.184112	P04156	P04156	Major prion protein	PRNP	3	3	3	12.3	12.3	12.3	27.661	0	19.527	155290000	16	23.5407	23.909	23.338	20.8469	23.9326	23.1477	22.9099	23.795	23.5198	23.1155
	0.114094	-0.0543633	Q969L2	Q969L2	Protein MAL2	MAL2	3	3	3	18.2	18.2	18.2	19.125	0	12.102	342560000	38	24.7699	25.0462	24.5138	24.383	23.9964	24.423	24.462	24.4989	24.5591	24.4944
	0.113958	0.081794	Q13155	Q13155	Aminoacyl tRNA synthase complex-interacting multifunctional protein 2	AIMP2	3	3	3	15.6	15.6	15.6	35.348	0	20.21	111550000	14	22.9536	22.2269	22.5537	23.6358	22.7221	23.1144	23.2146	22.4776	22.9079	22.7864
	0.113894	-0.0774242	E9PAV3;Q9BZK3	E9PAV3	Nascent polypeptide-associated complex subunit alpha, muscle-specific form	NACA	10	10	10	5.4	5.4	5.4	205.42	0	227.05	3287700000	120	28.023	27.9827	27.7099	27.0469	28.3235	28.1199	27.3105	27.8244	27.8539	27.5899
	0.113118	-0.0801678	O14974;O60237	O14974	Protein phosphatase 1 regulatory subunit 12A	PPP1R12A	27	27	27	30.4	30.4	30.4	115.28	0	115.26	2623800000	101	27.7068	27.9183	27.7094	26.6298	28.1293	27.5049	27.6169	27.4591	27.7218	27.3899
	0.112572	0.15373	Q9NQW6	Q9NQW6	Actin-binding protein anillin	ANLN	3	3	3	3.9	3.9	3.9	124.2	0	34.837	114620000	12	23.2807	23.9411	21.4247	22.3778	24.0937	23.3873	22.8701	23.2693	23.3679	22.9921
	0.111635	0.0438553	Q14671	Q14671	Pumilio homolog 1	PUM1	20	20	17	21	21	17.9	126.47	0	161.98	3520500000	134	27.7307	28.1898	28.037	27.704	28.4159	28.1031	27.9002	27.9955	28.2402	28.0575
	0.111135	-0.0822186	Q9H773	Q9H773	dCTP pyrophosphatase 1	DCTPP1	7	7	7	53.5	53.5	53.5	18.681	0	46.415	504020000	41	25.6401	25.8034	25.2363	24.271	25.3436	25.3041	25.223	25.3484	25.0374	24.9703
	0.110987	-0.0730961	Q12841	Q12841	Follistatin-related protein 1	FSTL1	11	11	11	38	38	38	34.985	0	67.292	1201500000	58	26.541	26.8142	25.9761	26.1442	27.0723	26.0924	26.1367	26.5545	26.5822	26.8165
	0.110073	-0.0402229	P46776	P46776	60S ribosomal protein L27a	RPL27A	8	8	8	39.9	39.9	39.9	16.561	0	25.249	2825400000	60	27.8542	28.0039	27.7631	27.3865	27.5557	27.9183	27.7791	27.6139	27.6179	27.4332
	0.108839	0.0701565	Q14493	Q14493	Histone RNA hairpin-binding protein	SLBP	10	10	10	32.2	32.2	32.2	31.285	0	45.2	1236000000	37	26.6718	26.248	26.884	25.8753	26.4581	27.0263	26.2526	26.5965	26.5636	26.049
	0.108499	0.0357738	P52597	P52597	Heterogeneous nuclear ribonucleoprotein F;Heterogeneous nuclear ribonucleoprotein F, N-terminally processed	HNRNPF	18	16	16	56.1	53.7	53.7	45.671	0	272.63	15063000000	224	30.456	30.0732	29.9397	29.982	29.8207	30.1574	30.1147	29.9304	29.9897	30.2582
	0.107709	-0.057962	P06753	P06753	Tropomyosin alpha-3 chain	TPM3	20	9	9	44.9	24.6	24.6	32.95	0	62.367	5338800000	68	28.3943	28.598	28.55	28.326	28.9154	29.1248	28.0877	28.3116	28.4585	28.5111
	0.106869	-0.0907352	O75391	O75391	Sperm-associated antigen 7	SPAG7	7	7	7	35.7	35.7	35.7	26.034	0	29.819	596110000	39	25.6689	26.0892	25.7633	24.4643	26.0184	25.7413	25.1011	25.6953	25.5988	25.414
	0.105273	-0.0566742	Q9BU76	Q9BU76	Multiple myeloma tumor-associated protein 2	MMTAG2	25	25	25	60.1	60.1	60.1	29.411	0	182.4	10286000000	220	29.733	29.5804	29.8192	29.371	28.7295	29.3987	29.4049	29.3994	29.2227	29.524
	0.10503	0.0421276	Q02818	Q02818	Nucleobindin-1	NUCB1	13	13	13	26.5	26.5	26.5	53.879	0	38.119	1031300000	50	26.0523	26.1187	26.5851	26.0897	25.8005	26.3383	26.1131	25.9267	26.1325	26.3463
	0.103857	-0.0351627	O15479;O15481;Q96LZ2;P43366;Q9UBF1	O15479	Melanoma-associated antigen B2	MAGEB2	16	16	16	42.9	42.9	42.9	35.277	0	166.55	16866000000	250	30.1503	30.3246	30.2732	30.268	30.8277	30.4352	30.1984	30.4092	30.3502	30.275
	0.103336	0.0773979	P22570	P22570	NADPH:adrenodoxin oxidoreductase, mitochondrial	FDXR	6	6	6	16.5	16.5	16.5	53.836	0	10.013	102980000	15	23.1855	23.2686	22.6889	22.0033	23.4397	22.8928	23.1249	22.855	23.3188	22.7816
	0.103258	0.0647148	Q6FI81	Q6FI81	Anamorsin	CIAPIN1	3	3	3	13.1	13.1	13.1	33.582	0	19.883	488780000	20	24.9719	25.3741	25.4039	24.3627	25.6825	25.2157	25.2537	25.3573	25.2049	25.0871
	0.103066	-0.0816837	Q6P6B1	Q6P6B1	Glutamate-rich protein 5	ERICH5	8	8	8	34.2	34.2	34.2	39.935	0	23.363	406460000	23	24.9419	25.1526	24.8793	24.4463	25.8892	25.5548	24.456	24.8732	24.9878	25.029
	0.103	-0.0574112	Q8TBF4	Q8TBF4	Zinc finger CCHC-type and RNA-binding motif-containing protein 1	ZCRB1	2	2	2	14.3	14.3	14.3	24.591	0	19.59	669040000	21	25.682	25.7821	25.8691	24.9175	25.7561	25.9646	25.3122	25.4328	25.5797	25.4305
	0.10142	0.048711	Q9UHB7	Q9UHB7	AF4/FMR2 family member 4	AFF4	12	12	12	14	14	14	127.46	0	60.095	684790000	39	25.7502	25.6533	25.5617	25.1723	26.0727	25.3168	25.8802	25.7039	25.8804	25.6725
	0.101283	-0.0644905	P46087	P46087	Probable 28S rRNA (cytosine(4447)-C(5))-methyltransferase	NOP2	29	29	29	41.5	41.5	41.5	89.301	0	110.23	4038400000	156	28.2424	28.822	28.2743	27.3971	28.4586	28.2171	28.1672	28.0672	28.2575	28.1629
	0.101023	-0.0417912	Q92896	Q92896	Golgi apparatus protein 1	GLG1	48	48	48	41.6	41.6	41.6	134.55	0	323.31	10760000000	280	29.8357	29.7026	29.6559	29.3411	29.7471	29.3959	30.1136	29.5054	29.4715	29.587
	0.100757	-0.0729454	P15880	P15880	40S ribosomal protein S2	RPS2	19	19	19	52.6	52.6	52.6	31.324	0	76.98	22433000000	216	30.7614	31.4497	30.4822	30.1469	31.0716	30.5743	30.3206	31.1473	30.9202	30.5846
	0.100113	-0.0619274	Q99613;B5ME19	Q99613;B5ME19	Eukaryotic translation initiation factor 3 subunit C;Eukaryotic translation initiation factor 3 subunit C-like protein	EIF3C;EIF3CL	41	41	41	43	43	43	105.34	0	323.31	8305000000	276	29.3849	29.2078	29.4125	28.9134	28.9034	28.8192	29.8924	28.8188	28.9722	29.0096
	0.100105	0.0430161	Q14157	Q14157	Ubiquitin-associated protein 2-like	UBAP2L	36	36	36	42.8	42.8	42.8	114.53	0	323.31	28822000000	520	31.0003	31.2223	31.2224	30.5328	31.3409	31.3368	31.0087	31.0537	31.1831	30.9515
	0.0996164	-0.0821815	P35080	P35080	Profilin-2	PFN2	7	7	7	57.9	57.9	57.9	15.046	0	37.759	492650000	36	25.497	25.618	24.99	24.0787	25.709	24.9388	25.2081	25.2003	25.0924	25.0422
	0.0993279	-0.0572754	Q8N5N7	Q8N5N7	39S ribosomal protein L50, mitochondrial	MRPL50	5	5	5	37.3	37.3	37.3	18.325	0	8.64	283190000	17	23.9577	24.5674	24.3994	24.2045	24.5667	23.7617	24.4066	24.8644	24.1969	24.1797
	0.0991967	-0.0773205	P46109	P46109	Crk-like protein	CRKL	12	12	12	53.5	53.5	53.5	33.777	0	44.646	723090000	52	26.003	26.2106	25.5397	24.7162	26.1594	25.7716	25.427	25.7703	25.7727	25.5008
	0.0990407	-0.0623272	Q12888	Q12888	Tumor suppressor p53-binding protein 1	TP53BP1	27	27	27	21.3	21.3	21.3	213.57	0	214.09	937870000	102	26.3363	26.4024	26.1882	25.2484	26.4185	26.1922	26.0936	25.9119	26.2257	25.8589
	0.0987588	0.0578648	Q9H0A0	Q9H0A0	N-acetyltransferase 10	NAT10	16	16	16	23.4	23.4	23.4	115.73	0	39.287	357510000	39	24.7217	25.4494	24.2107	24.358	24.6613	24.7871	24.7026	24.7131	24.8453	24.6424
	0.0985535	0.10224	Q92686	Q92686	Neurogranin;NEUG(55-78)	NRGN	3	3	3	60.3	60.3	60.3	7.6184	0	9.0402	307840000	14	24.609	23.2449	24.6196	23.7961	25.3467	24.743	24.5192	24.5596	24.2551	24.0506
	0.0984113	0.0841984	Q96KQ7	Q96KQ7	Histone-lysine N-methyltransferase EHMT2	EHMT2	4	4	4	4.6	4.6	4.6	132.37	0	38.695	53727000	17	21.7907	22.6568	21.8608	20.9702	22.307	22.0036	22.1017	22.038	22.3637	21.4996
	0.0983132	0.0378323	Q15029	Q15029	116 kDa U5 small nuclear ribonucleoprotein component	EFTUD2	9	7	7	11	9.9	9.9	109.43	0	6.8878	82821000	13	22.3562	22.3472	22.0908	22.6275	22.6124	22.3262	22.7968	22.4528	22.4689	22.1786
	0.0979304	-0.061853	Q02952	Q02952	A-kinase anchor protein 12	AKAP12	128	128	128	71.3	71.3	71.3	191.48	0	323.31	103940000000	1577	32.8372	33.2144	33.0746	32.2032	33.4528	33.1524	32.627	32.894	33.054	32.7455
	0.0976746	-0.0534657	P26640	P26640	Valine--tRNA ligase	VARS	13	13	13	14.4	14.4	14.4	140.47	0	59.857	658630000	36	24.9751	25.8472	25.1502	25.8225	25.4545	25.3663	25.775	25.1639	25.3856	25.2913
	0.0974716	-0.0882931	P29966	P29966	Myristoylated alanine-rich C-kinase substrate	MARCKS	13	13	13	48.8	48.8	48.8	31.554	0	212.15	1543200000	91	26.9265	27.3147	26.9333	25.7585	27.6639	27.0504	26.5839	26.9162	26.9926	26.6123
	0.0969544	0.0619553	P49711;Q8NI51	P49711	Transcriptional repressor CTCF	CTCF	18	18	18	32.7	32.7	32.7	82.785	0	105.61	1363900000	115	26.4266	27.0273	26.6927	25.7725	26.6683	26.8514	26.2083	26.6014	26.7329	26.5033
	0.0968837	-0.058215	O00161	O00161	Synaptosomal-associated protein 23	SNAP23	11	11	11	67.3	67.3	67.3	23.354	0	75.351	1238800000	55	26.376	26.6755	26.4331	25.8316	27.1123	26.6516	26.191	26.3989	26.5164	26.3794
	0.0961963	-0.0524509	P63220	P63220	40S ribosomal protein S21	RPS21	9	9	9	77.1	77.1	77.1	9.1113	0	91.09	5307000000	111	28.7004	28.3819	28.4924	27.8372	28.9475	28.4894	28.2809	28.644	28.4765	28.2064
	0.0951879	-0.0989567	Q7Z2K8	Q7Z2K8	G protein-regulated inducer of neurite outgrowth 1	GPRIN1	7	7	7	10.3	10.3	10.3	102.4	0	9.9016	174830000	15	23.891	24.0806	23.5973	22.8816	24.9063	23.5658	23.4782	24.5138	23.8423	23.4619
	0.0945408	0.0500866	Q14684	Q14684	Ribosomal RNA processing protein 1 homolog B	RRP1B	23	23	23	37.6	37.6	37.6	84.427	0	198.97	2491100000	96	27.6474	27.8107	27.5944	26.7676	27.7202	27.5405	27.647	27.4171	27.7004	27.4858
	0.0942649	-0.11605	Q92567	Q92567	Protein FAM168A	FAM168A	4	4	4	25.8	25.8	25.8	26.184	0	49.215	678950000	44	25.8292	26.1772	25.4206	24.2145	26.8382	25.9213	25.7193	25.1868	25.6127	25.4593
	0.0941168	0.0582867	Q14114	Q14114	Low-density lipoprotein receptor-related protein 8	LRP8	6	5	5	7.6	6.9	6.9	105.63	0	31.867	265760000	14	24.3952	23.8431	24.2173	24.1139	24.9568	24.6469	24.3198	24.1837	24.6786	23.9887
	0.0937712	-0.0657589	Q14978	Q14978	Nucleolar and coiled-body phosphoprotein 1	NOLC1	38	38	38	48.2	48.2	48.2	73.602	0	317.47	50732000000	412	31.9139	32.4732	31.6267	31.5027	32.0142	31.1838	31.6559	32.1452	31.9307	32.2862
	0.0931615	-0.336021	P50395	P50395	Rab GDP dissociation inhibitor beta	GDI2	20	20	15	60.9	60.9	47	50.663	0	135.46	1135700000	38	23.9034	21.4906	23.5634	28.6494	22.0761	23.6921	22.0199	24.4949	23.6651	24.1308
	0.0919902	0.0461197	Q15785	Q15785	Mitochondrial import receptor subunit TOM34	TOMM34	5	5	5	22.3	22.3	22.3	34.559	0	16.653	170470000	28	23.6472	23.8872	23.5589	22.9524	23.9163	23.5754	23.6445	23.8224	23.6993	23.451
	0.0918332	-0.0604424	Q9H3K6	Q9H3K6	BolA-like protein 2	BOLA2	5	5	5	72.1	72.1	72.1	10.116	0	131.21	2955600000	61	28.0375	27.5848	27.6407	27.0911	28.3551	27.6708	27.3488	27.9228	27.9317	27.5327
	0.0915656	-0.0628666	Q9Y3A2	Q9Y3A2	Probable U3 small nucleolar RNA-associated protein 11	UTP11L	7	7	7	33.2	33.2	33.2	30.446	0	11.311	179300000	17	23.921	24.3571	23.7222	23.0801	23.9665	24.0441	23.8437	23.8096	23.8301	23.2051
	0.091502	-0.0976513	Q9Y3S2	Q9Y3S2	Zinc finger protein 330	ZNF330	4	4	4	19.4	19.4	19.4	36.201	0	25.947	166120000	18	23.8516	24.5018	23.9823	22.3105	24.3244	23.9092	23.6985	23.5777	23.6884	23.6085
	0.090814	-0.0932003	Q9BTC0	Q9BTC0	Death-inducer obliterator 1	DIDO1	19	19	19	15	15	15	243.87	0	102.29	758130000	75	25.9404	26.472	26.0554	24.4214	26.2617	25.7694	26.0048	25.7286	25.8054	25.3766
	0.0905984	0.0529613	P14866	P14866	Heterogeneous nuclear ribonucleoprotein L	HNRNPL	20	20	19	45.7	45.7	45.7	64.132	0	249.3	12723000000	176	29.9564	30.1296	29.6537	29.2425	30.3899	29.6506	29.9705	29.9731	30.1654	29.8774
	0.0897286	0.0393749	P54819	P54819	Adenylate kinase 2, mitochondrial;Adenylate kinase 2, mitochondrial, N-terminally processed	AK2	3	3	3	16.7	16.7	16.7	26.477	0	8.4028	120570000	18	23.132	22.6323	23.3903	22.9044	23.0737	23.3214	23.296	22.8796	22.9752	22.8575
	0.0890398	0.0574722	Q5JTH9	Q5JTH9	RRP12-like protein	RRP12	26	26	26	26.1	26.1	26.1	143.7	0	61.608	1092700000	69	26.4086	27.0898	26.2369	25.6815	26.1379	26.2823	26.5404	26.1814	26.4092	26.4289
	0.0888878	-0.0469383	Q9NYV4;Q14004;Q00535;P11802;Q00534;Q96Q40;O94921;Q07002;Q00536;Q00537	Q9NYV4	Cyclin-dependent kinase 12	CDK12	27	27	26	27.4	27.4	26.9	164.15	0	296.34	2049600000	111	27.0389	27.3665	27.3921	26.8196	26.9724	26.8722	27.6768	27.0932	26.8465	26.8662
	0.0878768	0.0288357	P30101	P30101	Protein disulfide-isomerase A3	PDIA3	34	34	34	64.2	64.2	64.2	56.782	0	323.31	24809000000	350	30.7105	30.939	30.8234	30.5834	30.9628	30.7536	31.1923	30.6273	30.8598	30.7303
	0.086989	-0.0517433	Q9BQG0	Q9BQG0	Myb-binding protein 1A	MYBBP1A	21	21	21	20.3	20.3	20.3	148.85	0	63.512	1015300000	63	26.3107	26.841	26.2152	25.6062	26.1439	26.2416	26.2528	25.9673	26.4443	25.9523
	0.086032	-0.0618526	Q6ZNB6	Q6ZNB6	NF-X1-type zinc finger protein NFXL1	NFXL1	8	8	8	13.8	13.8	13.8	101.34	0	27.623	188270000	30	23.8705	24.4985	23.8231	23.0613	24.0728	24.0701	24.0713	23.4356	23.7643	23.6757
	0.0859606	-0.0550488	Q5T6F2	Q5T6F2	Ubiquitin-associated protein 2	UBAP2	24	24	24	36.3	36.3	36.3	117.11	0	323.31	6654600000	270	28.8759	29.3742	29.0147	28.2076	29.4543	29.0229	28.8024	29.0337	29.0892	28.7032
	0.0858702	0.0486671	O00203;Q13367	O00203	AP-3 complex subunit beta-1	AP3B1	9	9	9	9.1	9.1	9.1	121.32	0	16.79	254420000	17	24.0695	23.7512	23.8676	24.5636	23.6874	23.9391	24.563	23.9617	23.7935	23.9253
	0.0851831	-0.119858	P06733;P13929	P06733	Alpha-enolase	ENO1	37	37	34	83.4	83.4	74.9	47.168	0	323.31	15139000000	312	29.5245	28.9702	29.106	31.4733	28.5514	29.3692	29.4766	29.4586	29.1749	29.547
	0.0850876	-0.076791	Q9H7B2	Q9H7B2	Ribosome production factor 2 homolog	RPF2	10	10	10	31.4	31.4	31.4	35.582	0	34.313	538610000	30	25.3972	26.3612	24.9103	25.2815	24.5583	25.5185	24.8504	25.0033	25.2649	25.4874
	0.0845934	-0.0586445	Q9Y3T9	Q9Y3T9	Nucleolar complex protein 2 homolog	NOC2L	10	10	10	16.6	16.6	16.6	84.918	0	23.111	264340000	23	24.2624	24.9756	23.9867	23.8179	24.8498	24.2411	24.5746	23.9514	24.3828	24.4494
	0.0840096	-0.0646179	P25490;Q96MM3;O15391	P25490	Transcriptional repressor protein YY1	YY1	7	7	7	13.8	13.8	13.8	44.712	0	24.024	502150000	26	25.3381	26.0047	25.1088	24.4046	25.2135	25.4771	25.0086	25.3731	25.0306	24.8574
	0.0834371	-0.0448421	P49589	P49589	Cysteine--tRNA ligase, cytoplasmic	CARS	15	15	15	20.5	20.5	20.5	85.472	0	62.021	1346200000	68	26.2281	27.1177	26.3267	26.5672	26.8941	26.4286	26.9237	26.4348	26.7103	26.4123
	0.0834319	0.0295742	O95793	O95793	Double-stranded RNA-binding protein Staufen homolog 1	STAU1	14	14	13	28.9	28.9	27.6	63.182	0	55.846	757740000	66	25.8542	25.7478	25.9867	25.3561	25.6077	25.9099	25.8048	25.5108	25.8264	25.6484
	0.0819718	0.235303	P63167	P63167	Dynein light chain 1, cytoplasmic	DYNLL1	7	7	4	69.7	69.7	43.8	10.366	0	271.75	1502100000	26	25.5721	22.7186	24.8005	28.6559	23.4615	25.4475	25.2753	24.7741	25.0333	25.855
	0.0812713	0.0892361	P14174	P14174	Macrophage migration inhibitory factor	MIF	4	4	4	40	40	40	12.476	0	13.988	2456700000	56	28.062	26.2781	27.3674	27.6663	26.125	27.2696	27.0772	27.4771	26.8039	27.3172
	0.0798025	-0.0342552	Q12931	Q12931	Heat shock protein 75 kDa, mitochondrial	TRAP1	12	12	12	24	24	24	80.109	0	32.007	282150000	25	24.629	24.2082	24.6806	24.426	23.9501	24.1127	24.5182	24.3058	24.5165	24.2694
	0.0796294	-0.0558037	P98175	P98175	RNA-binding protein 10	RBM10	15	15	13	21.2	21.2	19.1	103.53	0	67.289	846940000	54	26.0314	26.4393	26.0289	25.1854	26.4217	25.9316	25.9733	26.0903	26.2687	25.5637
	0.0791202	0.200669	P09211	P09211	Glutathione S-transferase P	GSTP1	11	11	11	67.1	67.1	67.1	23.356	0	200.44	1553000000	71	24.7527	23.9772	24.7592	28.7175	23.5759	25.3514	25.3473	25.577	25.0279	25.4823
	0.0788665	0.167329	Q13510	Q13510	Acid ceramidase;Acid ceramidase subunit alpha;Acid ceramidase subunit beta	ASAH1	7	7	7	19.2	19.2	19.2	44.659	0	24.828	181140000	10	22.366	21.8687	21.0999	25.4298	23.2211	22.5061	23.2409	23.4911	22.4223	23.1616
	0.0788525	0.0429554	O43491	O43491	Band 4.1-like protein 2	EPB41L2	14	14	13	18.4	18.4	17.7	112.59	0	107.84	1107100000	65	26.1263	26.9067	26.3293	25.744	26.1539	26.3307	26.4807	26.2341	26.3054	26.124
	0.0773494	0.157851	P51149	P51149	Ras-related protein Rab-7a	RAB7A	7	7	7	42	42	42	23.489	0	23.875	438570000	18	23.2493	22.9672	23.4605	26.7056	22.6414	24.1444	24.0813	23.8899	23.7131	23.9845
	0.0770193	0.0305099	P09874	P09874	Poly [ADP-ribose] polymerase 1	PARP1	50	50	50	60.8	60.8	60.8	113.08	0	308.93	10471000000	329	29.6615	29.7838	29.4585	29.0584	29.7283	29.5904	29.7295	29.5947	29.558	29.3704
	0.0768197	-0.0234436	Q8WVC0	Q8WVC0	RNA polymerase-associated protein LEO1	LEO1	17	17	17	21.5	21.5	21.5	75.403	0	80.324	2447600000	83	27.5544	27.6992	27.3415	27.1465	27.642	27.3103	27.4923	27.5297	27.4054	27.5287
	0.0768	-0.0470997	Q9ULX3	Q9ULX3	RNA-binding protein NOB1	NOB1	10	10	10	27.4	27.4	27.4	46.674	0	51.422	523830000	47	25.4041	25.6964	25.2518	24.6448	24.6849	25.2532	24.9726	25.3055	24.8404	25.0747
	0.0762897	-0.0589863	O00154	O00154	Cytosolic acyl coenzyme A thioester hydrolase	ACOT7	7	7	6	24.5	24.5	22.6	41.796	0	17.799	301740000	24	24.4354	23.612	24.4271	25.1819	24.5253	24.6723	24.6815	24.3021	24.0384	24.1924
	0.0760053	-0.119399	P09972	P09972	Fructose-bisphosphate aldolase C	ALDOC	8	4	4	28.8	15.7	15.7	39.455	0	92.306	343340000	29	23.5041	22.9399	23.8174	25.7726	22.6129	23.3956	24.1365	23.6625	23.3453	23.5099
	0.0758244	-0.0385628	Q7Z2W4	Q7Z2W4	Zinc finger CCCH-type antiviral protein 1	ZC3HAV1	9	9	9	15.5	15.5	15.5	101.43	0	108.35	487240000	54	25.3142	25.5492	25.0285	24.5513	25.3976	25.2247	25.0984	25.026	25.293	25.0059
	0.0748205	-0.0347939	Q9P258	Q9P258	Protein RCC2	RCC2	20	20	20	47.7	47.7	47.7	56.084	0	79.427	2112500000	94	27.3055	27.046	27.369	27.4224	26.5868	27.1439	27.3651	26.9824	27.0216	27.0427
	0.0744643	0.0323467	Q14566	Q14566	DNA replication licensing factor MCM6	MCM6	10	10	10	13.8	13.8	13.8	92.888	0	25.485	255010000	20	24.4873	23.9486	24.2595	23.8759	24.4553	23.9595	24.445	24.0701	24.3636	24.3501
	0.0743932	0.0572697	Q14241	Q14241	Transcription elongation factor B polypeptide 3	TCEB3	15	15	15	25.2	25.2	25.2	89.908	0	36.877	614480000	30	25.0763	25.969	25.723	24.6332	25.4948	25.5854	25.8174	24.9504	25.2999	25.5295
	0.0743819	0.070483	P35998	P35998	26S protease regulatory subunit 7	PSMC2	17	17	17	52.7	52.7	52.7	48.633	0	87.202	754270000	65	25.4319	25.7443	25.3571	26.3871	24.2919	25.5411	25.6009	25.3295	25.5794	25.5139
	0.0740585	0.0502407	Q13595	Q13595	Transformer-2 protein homolog alpha	TRA2A	20	16	16	56.4	49.3	49.3	32.688	0	250.58	29849000000	278	30.48	31.2183	30.8962	31.3855	30.891	30.6147	30.6653	30.9784	31.217	31.6469
	0.0739908	0.042823	P02794	P02794	Ferritin heavy chain;Ferritin heavy chain, N-terminally processed	FTH1	3	3	3	18.6	18.6	18.6	21.225	0	9.0213	611230000	28	25.9277	25.2956	25.7224	24.9855	25.1776	25.4628	25.8767	25.1672	25.4495	25.3668
	0.073662	0.0530453	Q6P1J9	Q6P1J9	Parafibromin	CDC73	8	8	8	18.1	18.1	18.1	60.576	0	18.488	229520000	23	24.459	24.3169	24.3613	23.2811	23.8323	24.3697	24.4233	23.6515	24.06	24.0113
	0.073551	0.0352844	P23528	P23528	Cofilin-1	CFL1	18	18	14	84.9	84.9	59.6	18.502	0	180.45	12045000000	189	29.6626	29.3608	29.7731	29.7527	30.2129	30.1464	29.698	29.4856	29.7738	29.8349
	0.0735272	-0.0259113	Q8WXF1	Q8WXF1	Paraspeckle component 1	PSPC1	14	14	14	35.8	35.8	35.8	58.743	0	53.713	804720000	67	26.0651	25.9264	25.8938	25.5015	26.1769	25.9427	25.7343	25.992	25.7687	25.9964
	0.0732001	0.12326	O94888	O94888	UBX domain-containing protein 7	UBXN7	6	6	6	15.7	15.7	15.7	54.862	0	24.336	229660000	24	24.4321	24.4597	24.5547	21.7778	25.3452	24.4101	24.29	24.1613	24.1896	24.1348
	0.0729787	0.0287033	Q96EY4	Q96EY4	Translation machinery-associated protein 16	TMA16	11	11	11	44.3	44.3	44.3	23.864	0	44.55	1418900000	73	26.5295	27.0694	26.5456	26.4182	26.7085	26.8411	26.403	26.8454	26.754	26.5711
	0.0729573	0.0551781	Q5BKZ1	Q5BKZ1	DBIRD complex subunit ZNF326	ZNF326	8	8	8	18	18	18	65.653	0	93.199	1101900000	61	26.4602	26.6999	26.2432	25.4398	26.8983	26.3333	26.5517	26.1819	26.7387	26.2117
	0.0729494	0.0697803	O75937	O75937	DnaJ homolog subfamily C member 8	DNAJC8	5	5	5	27.7	27.7	27.7	29.841	0	23.308	382650000	33	24.7281	25.4872	25.1429	23.6992	24.8614	24.7515	25.0671	25.2468	24.9564	24.2457
	0.0725901	-0.0268044	P13010	P13010	X-ray repair cross-complementing protein 5	XRCC5	25	25	25	42.3	42.3	42.3	82.704	0	88.166	1716800000	109	26.7938	27.115	26.5133	27.1038	26.6854	26.8066	27.056	26.6899	26.7546	26.7701
	0.0725515	0.0558437	P13798	P13798	Acylamino-acid-releasing enzyme	APEH	7	7	7	16.8	16.8	16.8	81.224	0	36.558	242270000	32	23.7722	23.4212	23.9057	24.8226	23.357	23.9707	24.1837	23.7455	23.6677	23.9904
	0.0723407	0.172412	P53634	P53634	Dipeptidyl peptidase 1;Dipeptidyl peptidase 1 exclusion domain chain;Dipeptidyl peptidase 1 heavy chain;Dipeptidyl peptidase 1 light chain	CTSC	9	9	9	21	21	21	51.853	0	78.663	867580000	27	26.4727	25.8406	25.9386	26.6514	22.0207	25.2559	25.6382	25.3668	25.6148	25.9106
	0.0722778	0.0826397	P50454	P50454	Serpin H1	SERPINH1	8	8	8	28.5	28.5	28.5	46.44	0	38.879	399920000	50	25.3891	24.7656	24.9714	24.9198	23.0935	24.7126	24.976	24.8331	24.2845	24.7465
	0.0707188	-0.0489628	Q96GA3	Q96GA3	Protein LTV1 homolog	LTV1	9	9	9	21.5	21.5	21.5	54.854	0	22.094	735480000	35	25.4417	26.1839	25.7323	25.2047	26.5393	26.0117	25.712	25.7041	25.6973	25.7319
	0.0706202	0.0518612	P46782	P46782	40S ribosomal protein S5;40S ribosomal protein S5, N-terminally processed	RPS5	12	12	12	44.1	44.1	44.1	22.876	0	83.584	1667100000	101	26.2665	27.572	26.4872	26.619	27.3974	26.946	26.7801	27.0036	27.0699	26.8019
	0.0701817	-0.104719	P17931	P17931	Galectin-3	LGALS3	7	7	7	32.4	32.4	32.4	26.152	0	16.543	828660000	22	26.3667	24.0854	25.3962	27.0764	24.8585	25.4157	25.3741	25.497	25.2091	25.7637
	0.0692746	-0.0722881	P24928	P24928	DNA-directed RNA polymerase II subunit RPB1	POLR2A	6	6	6	5.2	5.2	5.2	217.17	0	20.966	140920000	21	23.2697	24.1483	23.4381	22.4184	24.2951	23.1234	23.7988	23.3998	23.8479	23.0384
	0.0685928	-0.0715084	Q9NXE8	Q9NXE8	Pre-mRNA-splicing factor CWC25 homolog	CWC25	3	3	3	8.5	8.5	8.5	49.647	0	8.0834	165080000	12	22.9073	24.4203	24.1092	23.7316	22.6466	23.0196	23.774	23.739	23.7179	23.2069
	0.0685006	0.0827564	Q99961;Q99962	Q99961	Endophilin-A2	SH3GL1	7	7	7	20.1	20.1	20.1	41.489	0	18.113	283510000	16	24.2787	24.8462	24.2007	24.6123	22.4029	24.2047	24.2349	24.2452	24.1196	23.9503
	0.0683611	-0.0451389	Q14966	Q14966	Zinc finger protein 638	ZNF638	26	26	26	18.3	18.3	18.3	220.62	0	165.55	1526300000	129	26.8515	27.3605	26.8102	26.1314	27.3229	26.9567	26.9301	26.8055	27.016	26.5426
	0.067134	0.0693977	P09429;B2RPK0	P09429;B2RPK0	High mobility group protein B1;Putative high mobility group protein B1-like 1	HMGB1;HMGB1P1	33	33	21	79.1	79.1	52.6	24.893	0	323.31	918660000000	2282	36.2025	34.9264	36.2894	36.1322	34.595	35.812	35.5429	35.9009	35.3945	35.8421
	0.0667696	-0.043845	P06737;P11217	P06737	Glycogen phosphorylase, liver form	PYGL	8	8	6	11.5	11.5	9.1	97.147	0	21.408	177560000	18	23.1866	23.5154	23.4457	24.1299	23.2102	23.3091	23.9603	23.1326	23.711	23.1555
	0.0665723	-0.0280182	Q9NVN8	Q9NVN8	Guanine nucleotide-binding protein-like 3-like protein	GNL3L	14	14	14	29.6	29.6	29.6	65.572	0	47.065	739210000	74	25.7014	26.2732	25.7406	25.4887	25.8806	25.8777	25.8286	25.9811	25.7338	25.5233
	0.06621	-0.0555428	Q8N163	Q8N163	Cell cycle and apoptosis regulator protein 2	CCAR2	12	12	12	21.5	21.5	21.5	102.9	0	23.854	218790000	30	24.1341	24.688	23.6847	23.872	23.234	23.7111	24.4303	23.3286	24.0291	23.8361
	0.0657558	-0.0488045	P63000;P15153;P60763	P63000;P15153;P60763	Ras-related C3 botulinum toxin substrate 1;Ras-related C3 botulinum toxin substrate 2;Ras-related C3 botulinum toxin substrate 3	RAC1;RAC2;RAC3	5	4	4	22.9	17.2	17.2	21.45	0	14.672	476220000	18	25.4728	24.1313	24.9518	25.4466	25.1856	24.9692	25.2744	25.0518	24.6267	25.0221
	0.0654068	-0.0729076	Q9UKK9	Q9UKK9	ADP-sugar pyrophosphatase	NUDT5	5	5	5	21.5	21.5	21.5	24.327	0	11.669	314360000	30	24.5176	23.6512	24.2285	25.4653	23.1812	24.2215	24.4177	23.9406	23.9235	24.176
	0.0649461	-0.0228592	P62633	P62633	Cellular nucleic acid-binding protein	CNBP	15	15	15	72.3	72.3	72.3	19.463	0	323.31	70835000000	266	32.334	32.4171	32.568	32.1788	32.1943	32.6636	32.1162	32.3544	32.354	32.0896
	0.0646918	-0.0456264	O43290	O43290	U4/U6.U5 tri-snRNP-associated protein 1	SART1	37	37	37	46.4	46.4	46.4	90.254	0	251.13	4553800000	184	28.2481	28.8794	28.7545	27.5326	28.6528	28.4535	28.4672	28.2857	28.4917	28.1412
	0.064437	0.0263119	P08238;Q58FF7;Q58FG1	P08238	Heat shock protein HSP 90-beta	HSP90AB1	54	54	29	60.6	60.6	43.4	83.263	0	323.31	28420000000	558	31.0589	30.9883	31.0272	30.9304	30.5731	30.8574	31.4078	30.811	30.8469	30.7863
	0.0643182	-0.0421886	Q5QJE6	Q5QJE6	Deoxynucleotidyltransferase terminal-interacting protein 2	DNTTIP2	26	26	26	39.8	39.8	39.8	84.468	0	312.96	5047600000	193	28.5476	28.9196	28.7938	27.724	28.9432	28.6058	28.4809	28.5658	28.7262	28.3386
	0.0642063	-0.0855232	Q9H1E3	Q9H1E3	Nuclear ubiquitous casein and cyclin-dependent kinase substrate 1	NUCKS1	14	14	14	33.3	33.3	33.3	27.296	0	323.31	16904000000	35	29.7753	31.0597	29.1479	30.3971	30.9635	29.2497	29.8179	30.11	30.8406	30.8978
	0.0640772	-0.159124	P61158;Q9P1U1;Q9C0K3	P61158	Actin-related protein 3	ACTR3	18	18	18	54.3	54.3	54.3	47.371	0	140.25	1071200000	55	24.4277	24.3849	24.4996	28.1815	22.8256	24.4171	24.9805	24.5561	24.7801	24.7899
	0.0637445	-0.0629108	P27797	P27797	Calreticulin	CALR	26	26	26	66.7	66.7	66.7	48.141	0	299.59	22710000000	309	30.8803	29.9217	31.2467	31.0268	29.6413	30.7184	30.6474	30.6142	29.8786	30.5435
	0.063413	0.0425663	P05067;Q06481	P05067	Amyloid beta A4 protein;N-APP;Soluble APP-alpha;Soluble APP-beta;C99;Beta-amyloid protein 42;Beta-amyloid protein 40;C83;P3(42);P3(40);C80;Gamma-secretase C-terminal fragment 59;Gamma-secretase C-terminal fragment 57;Gamma-secretase C-terminal fragment 50;C31	APP	16	16	16	26.1	26.1	26.1	86.942	0	84.898	684380000	61	25.7707	25.214	25.3209	26.2067	25.0247	25.1412	25.8163	25.57	25.648	25.5743
	0.0633289	0.0356361	Q9ULF5	Q9ULF5	Zinc transporter ZIP10	SLC39A10	6	6	6	7	7	7	94.131	0	28.937	2650300000	55	27.757	27.1905	27.6129	26.9251	27.827	27.2029	27.3129	27.5689	27.6909	27.715
	0.0628654	-0.0256458	O75152;P0DQW0;A0A8V8TLD8;A0A1B0GTU1	O75152	Zinc finger CCCH domain-containing protein 11A	ZC3H11A	10	10	10	19.4	19.4	19.4	89.13	0	66.404	251730000	33	24.4225	24.5552	24.3573	23.9229	24.1618	24.1434	24.5356	23.9964	24.4111	24.2051
	0.0622182	-0.0354996	P49750	P49750	YLP motif-containing protein 1	YLPM1	12	12	12	8.3	8.3	8.3	241.64	0	34.743	324560000	50	24.6505	24.8814	24.6095	24.0113	25.2117	24.7945	24.6025	24.5037	24.7351	24.5512
	0.0616847	-0.0210709	P18124	P18124	60S ribosomal protein L7	RPL7	24	24	24	64.5	64.5	64.5	29.225	0	136.7	28041000000	282	30.9453	31.3076	31.1202	30.6783	31.0366	31.1864	31.0443	31.0008	30.9666	30.7844
	0.0614938	0.0413254	Q8WUA2	Q8WUA2	Peptidyl-prolyl cis-trans isomerase-like 4	PPIL4	28	28	28	55.7	55.7	55.7	57.224	0	233.09	7605200000	220	29.3566	28.6845	29.2372	28.9981	28.5781	28.9937	29.7122	28.7344	28.6468	28.974
	0.0608725	-0.0394466	Q9C0J8	Q9C0J8	pre-mRNA 3 end processing protein WDR33	WDR33	5	5	5	6.1	6.1	6.1	145.89	0	14.961	212290000	22	23.929	24.2606	24.2758	23.3008	24.2973	24.2192	24.185	23.5735	24.1495	23.739
	0.0596694	-0.0393158	P50552	P50552	Vasodilator-stimulated phosphoprotein	VASP	11	11	11	41.3	41.3	41.3	39.829	0	29.032	539050000	35	24.8535	25.7845	25.2815	24.5782	25.6375	25.2263	25.3428	25.0571	25.2642	25.0484
	0.0592641	-0.0348927	Q9BQ61	Q9BQ61	Uncharacterized protein C19orf43	C19orf43	14	14	14	41.5	41.5	41.5	18.419	0	103.78	2455000000	117	27.6566	27.6521	27.5697	26.8492	27.7621	27.7887	27.0616	27.6983	27.4383	27.3283
	0.0590929	-0.0688568	Q9GZS1	Q9GZS1	DNA-directed RNA polymerase I subunit RPA49	POLR1E	6	6	6	15.5	15.5	15.5	47.26	0	16.349	260760000	15	24.6621	24.7099	24.795	22.676	24.5191	24.0239	24.5812	24.2813	24.1765	23.955
	0.0583368	0.0431828	Q9UK76	Q9UK76	Hematological and neurological expressed 1 protein;Hematological and neurological expressed 1 protein, N-terminally processed	HN1	6	6	6	47.4	47.4	47.4	16.014	0	76.688	3042800000	78	28.3057	27.6002	28.0947	27.0087	28.1353	28.0511	27.5961	28.103	28.0401	27.57
	0.0581851	0.0226959	P12956	P12956	X-ray repair cross-complementing protein 6	XRCC6	21	21	21	35	35	35	69.842	0	102.95	2435400000	117	27.3446	26.9988	27.5368	27.5001	26.9816	27.3589	27.5358	27.1276	27.1926	27.2604
	0.0581592	-0.0671978	P23526	P23526	Adenosylhomocysteinase	AHCY	17	17	17	42.6	42.6	42.6	47.716	0	91.095	1123600000	51	25.6816	25.7722	25.2438	27.5002	25.6286	25.9457	26.1986	25.4785	26.0477	25.82
	0.0574961	-0.0286102	P50502;Q8NFI4;Q8IZP2	P50502;Q8NFI4	Hsc70-interacting protein;Putative protein FAM10A5	ST13;ST13P5	15	15	15	35.5	35.5	35.5	41.331	0	51.199	4859000000	99	28.653	28.6975	28.6714	27.7839	28.5187	28.4452	28.3115	28.5111	28.5266	28.3871
	0.0571075	0.0406128	P17275	P17275	Transcription factor jun-B	JUNB	8	8	8	38.6	38.6	38.6	35.879	0	49.875	487000000	42	24.638	25.7411	25.1119	24.4535	25.3226	25.2979	24.8134	25.312	25.1423	24.9047
	0.0570568	0.0814388	P53621	P53621	Coatomer subunit alpha;Xenin;Proxenin	COPA	9	9	9	10.9	10.9	10.9	138.34	0	23.687	170720000	16	22.5138	21.8667	22.861	24.7832	23.3874	23.4614	23.4536	23.1188	23.01	22.7754
	0.056679	-0.0762333	Q9Y2S6;A0A024R1R8	Q9Y2S6	Translation machinery-associated protein 7	TMA7	4	4	4	37.5	37.5	37.5	7.0662	0	12.377	659370000	35	25.9831	26.6488	25.8167	23.9983	25.5892	25.7853	25.2332	26.0557	25.6044	24.9764
	0.0565559	0.0189045	O75487;Q9Y625	O75487	Glypican-4;Secreted glypican-4	GPC4	17	17	17	38.8	38.8	38.8	62.411	0	153.34	2715200000	106	27.6634	27.615	27.6413	27.3915	27.7651	27.4368	27.9747	27.4225	27.7257	27.6111
	0.055099	0.0336887	P82675	P82675	28S ribosomal protein S5, mitochondrial	MRPS5	8	8	8	19.5	19.5	19.5	48.006	0	18.617	508980000	30	25.1776	25.857	25.4979	24.6033	25.0188	25.3673	25.2674	25.2445	25.1034	25.3405
	0.0549544	0.0387272	P62081	P62081	40S ribosomal protein S7	RPS7	16	16	16	70.1	70.1	70.1	22.127	0	59.452	2156300000	89	27.5551	27.426	27.1656	26.5625	27.8474	27.3647	27.0885	27.8216	27.2221	27.2532
	0.054182	-0.0343307	Q92900	Q92900	Regulator of nonsense transcripts 1	UPF1	20	20	20	25	25	25	124.34	0	57.2	708840000	48	25.2307	25.6434	25.0782	26.3544	25.4745	25.5967	25.4792	25.4388	25.6327	25.4621
	0.0541755	0.0372742	O15213	O15213	WD repeat-containing protein 46	WDR46	14	14	14	32.6	32.6	32.6	68.07	0	44.447	834050000	45	25.9538	26.499	25.9539	25.0366	25.9783	26.0986	25.9906	25.7759	25.9731	25.7697
	0.0538533	-0.0339684	Q9C0B0	Q9C0B0	RING finger protein unkempt homolog	UNK	9	9	9	16.8	16.8	16.8	88.084	0	20.624	432940000	22	24.6606	25.6278	24.926	24.7625	25.4953	25.3011	24.7661	25.0901	25.2829	24.8621
	0.0536574	0.082011	P43686	P43686	26S protease regulatory subunit 6B	PSMC4	11	11	11	47.8	47.8	47.8	47.366	0	29.307	168900000	17	21.9026	21.9404	22.8715	24.8658	22.7733	22.9145	23.0391	22.755	23.1923	22.8627
	0.0535656	0.140541	P09525	P09525	Annexin A4	ANXA4	11	11	11	42.9	42.9	42.9	35.882	0	84.686	531200000	29	23.0439	22.215	23.6356	27.2868	22.3649	24.0188	23.9398	23.7759	23.9218	23.5926
	0.0534585	-0.0601887	Q6NYC8	Q6NYC8	Phostensin	PPP1R18	5	5	5	15.8	15.8	15.8	67.942	0	27.414	176090000	14	23.9135	24.3568	23.6091	22.6141	24.8307	24.079	23.636	24.0073	23.97	23.331
	0.0532901	-0.025193	Q7Z4V5;Q9Y3E1	Q7Z4V5	Hepatoma-derived growth factor-related protein 2	HDGFRP2	37	37	35	42.6	42.6	41.1	74.316	0	323.31	38836000000	381	31.7124	30.9504	31.4089	31.4406	31.3178	30.9626	31.2182	31.5953	31.5312	31.3968
	0.0530713	-0.0477005	O60885	O60885	Bromodomain-containing protein 4	BRD4	8	7	5	7.3	6.4	4.8	152.22	0	14.259	319000000	16	24.9091	24.4016	24.6824	23.6152	25.131	24.0236	24.7188	24.1733	25.0242	24.5608
	0.0524464	-0.0730534	P60174	P60174	Triosephosphate isomerase	TPI1	21	21	21	91.2	91.2	91.2	26.669	0	287.09	11315000000	229	29.4006	28.8502	28.9423	30.9735	28.03	29.2114	29.2486	29.2945	28.8145	29.2623
	0.0520207	-0.00844345	P30050	P30050	60S ribosomal protein L12	RPL12	8	8	8	58.8	58.8	58.8	17.818	0	83.922	2396100000	81	27.6243	27.4822	27.4954	27.4356	27.2885	27.4898	27.3944	27.4994	27.429	27.4711
	0.0519984	-0.0327435	O00541	O00541	Pescadillo homolog	PES1	13	13	13	23.6	23.6	23.6	68.002	0	61.673	1094700000	70	26.3268	27.1326	26.1258	25.8138	26.4043	26.3216	26.4445	26.3463	26.373	26.1544
	0.0505273	-0.0425739	Q96K80	Q96K80	Zinc finger CCCH domain-containing protein 10	ZC3H10	9	9	9	29	29	29	46.051	0	54.888	727930000	33	25.589	26.171	25.6653	24.7754	26.506	25.7261	25.6041	25.7211	25.865	25.5776
	0.0489755	0.0356026	Q8IWA0	Q8IWA0	WD repeat-containing protein 75	WDR75	10	10	10	14.7	14.7	14.7	94.498	0	14.817	123460000	24	23.2079	23.704	23.116	22.2763	23.1234	22.9071	23.4939	22.9496	22.962	23.2931
	0.048804	-0.0224442	Q9UBB5	Q9UBB5	Methyl-CpG-binding domain protein 2	MBD2	7	7	6	21.7	21.7	18.7	43.254	0	15.9	319350000	16	24.5156	24.5387	24.9347	24.5331	24.3181	24.7379	24.7095	24.6652	24.569	24.0464
	0.0483405	-0.0202595	Q92974	Q92974	Rho guanine nucleotide exchange factor 2	ARHGEF2	7	7	7	8.3	8.3	8.3	111.54	0	14.887	191770000	16	23.7459	24.4173	24.1346	23.6788	24.1846	23.9187	24.004	24.029	24.1918	23.9163
	0.0481651	0.0270844	Q13428	Q13428	Treacle protein	TCOF1	72	72	72	43.3	43.3	43.3	152.1	0	323.31	80918000000	769	32.6179	32.3158	32.3917	32.1163	32.8855	31.9339	32.4996	32.5404	32.7536	32.7351
	0.048077	-0.0263577	Q9BWU0	Q9BWU0	Kanadaptin	SLC4A1AP	10	10	10	22.5	22.5	22.5	88.813	0	38.264	492190000	43	25.2283	25.136	25.3769	24.5737	25.4871	25.1687	25.4591	24.7894	25.2332	25.0197
	0.0475669	0.0153858	P50579	P50579	Methionine aminopeptidase 2	METAP2	11	11	11	37.2	37.2	37.2	52.891	0	323.31	1350200000	81	26.4836	26.6029	26.6986	26.404	26.3826	26.8206	26.3529	26.5347	26.6521	26.2883
	0.0474551	-0.071109	Q86V48	Q86V48	Leucine zipper protein 1	LUZP1	6	6	6	7.3	7.3	7.3	120.27	0	21.879	187520000	32	24.0691	24.5332	24.0548	21.8848	24.7099	23.7795	24.1836	23.8062	23.8736	23.2535
	0.0471659	-0.0158665	Q8NBS9	Q8NBS9	Thioredoxin domain-containing protein 5	TXNDC5	19	19	19	55.1	55.1	55.1	47.628	0	104.2	4965000000	123	28.5529	28.8282	28.6574	28.151	28.5203	28.4161	28.6151	28.5163	28.6226	28.4604
	0.0469812	-0.044241	Q96E39	Q96E39	RNA binding motif protein, X-linked-like-1	RBMXL1	25	4	4	55.6	10	10	42.141	0	5.8972	343620000	16	24.7834	25.2145	24.8529	23.5699	25.0116	24.2661	24.3723	25.0242	25.0472	24.5014
	0.0469693	0.0396221	Q06787	Q06787	Fragile X mental retardation protein 1	FMR1	7	6	6	9.3	8.1	8.1	71.174	0	10.392	93892000	21	22.8982	22.8423	21.6308	23.0933	22.8119	22.6895	22.7266	22.1827	22.8073	23.0684
	0.0464207	0.0455284	P31939	P31939	Bifunctional purine biosynthesis protein PURH;Phosphoribosylaminoimidazolecarboxamide formyltransferase;IMP cyclohydrolase	ATIC	12	12	12	31.8	31.8	31.8	64.615	0	27.399	191860000	33	23.2939	23.4487	23.1568	24.6683	22.5983	23.5261	23.6944	23.3974	23.4468	23.3288
	0.0462931	0.0297436	P51114	P51114	Fragile X mental retardation syndrome-related protein 1	FXR1	15	15	13	25.8	25.8	22.4	69.72	0	63.691	1981400000	85	27.1663	27.7381	27.0685	26.4261	27.4547	27.0862	27.2038	27.0956	27.3911	27.2259
	0.0462908	-0.0222424	P78316	P78316	Nucleolar protein 14	NOP14	16	16	16	19.4	19.4	19.4	97.667	0	51.881	497910000	45	24.936	25.1646	25.5058	24.6267	24.9718	25.0852	25.2567	24.7418	25.1011	24.9089
	0.0461763	0.0421593	P08865;A0A8I5KQE6	P08865;A0A8I5KQE6	40S ribosomal protein SA	RPSA	11	11	11	46.1	46.1	46.1	32.854	0	135.39	2885000000	91	27.4997	27.0714	27.3689	28.693	26.8874	27.3514	27.6897	27.6115	27.4549	27.6239
	0.0458269	0.0295914	P49736	P49736	DNA replication licensing factor MCM2	MCM2	8	8	8	14.7	14.7	14.7	101.89	0	36.613	181080000	27	23.5788	24.0847	23.7819	23.0339	23.8848	23.6047	24.1658	23.4959	23.8624	23.3832
	0.0455872	0.0314751	P27694	P27694	Replication protein A 70 kDa DNA-binding subunit;Replication protein A 70 kDa DNA-binding subunit, N-terminally processed	RPA1	10	10	10	23.9	23.9	23.9	68.137	0	37.531	224120000	23	23.9655	24.7244	23.7005	23.6281	23.9298	24.0487	24.4694	23.9172	24.1055	23.5649
	0.0455202	-0.0243267	Q14554	Q14554	Protein disulfide-isomerase A5	PDIA5	11	11	11	25.8	25.8	25.8	59.594	0	43.955	485680000	36	24.9932	25.8042	25.0722	24.7603	25.4016	25.1348	25.2892	25.2985	25.1632	25.0242
	0.0452738	0.0207451	Q9BRU9	Q9BRU9	rRNA-processing protein UTP23 homolog	UTP23	7	7	7	31.7	31.7	31.7	28.402	0	13.761	190520000	16	23.7359	24.1258	23.947	23.3189	23.7942	23.8416	23.4704	23.995	23.8111	23.9076
	0.0445393	-0.046497	O75683	O75683	Surfeit locus protein 6	SURF6	11	11	11	31.6	31.6	31.6	41.45	0	16.096	741480000	22	25.5389	26.3824	25.773	24.8999	26.1911	26.1961	25.4003	24.9319	26.3467	25.6778
	0.0444909	0.0420723	Q96EV2	Q96EV2	RNA-binding protein 33	RBM33	6	6	6	8.4	8.4	8.4	129.98	0	52.374	305840000	26	24.4806	24.5082	24.7975	23.2964	25.1737	24.5028	24.5007	24.5835	24.7764	24.1034
	0.0441005	0.0723225	P20340;Q53S08;Q9NRW1;Q9H0N0	P20340;Q53S08;Q9NRW1	Ras-related protein Rab-6A;Ras-related protein Rab-6B	RAB6A;RAB6C;RAB6B	4	4	3	14.4	14.4	9.1	23.593	0	14.509	454690000	13	25.0185	24.9538	24.7696	25.7343	22.4115	24.3347	24.4972	24.8937	24.9377	24.5859
	0.0434482	-0.0337658	Q9BXP5	Q9BXP5	Serrate RNA effector molecule homolog	SRRT	37	37	37	39.8	39.8	39.8	100.67	0	176.3	6740200000	188	29.1468	28.9933	28.9916	28.5709	28.4612	28.5491	29.7203	28.3881	28.5545	28.7831
	0.0433928	-0.0181412	P12429	P12429	Annexin A3	ANXA3	15	15	15	41.2	41.2	41.2	36.375	0	59.564	1052600000	73	26.4339	26.2565	26.196	25.8989	25.8785	26.2104	26.3862	25.7923	26.1811	26.0031
	0.0429962	0.0363644	Q9P206	Q9P206	Uncharacterized protein KIAA1522	KIAA1522	8	8	8	12.2	12.2	12.2	107.09	0	17.738	305220000	19	24.2729	25.1523	24.521	23.5942	24.9012	24.5388	24.0519	24.7258	24.7401	24.5669
	0.0428442	-0.027737	P49756	P49756	RNA-binding protein 25	RBM25	39	39	39	40.7	40.7	40.7	100.18	0	323.31	18866000000	349	30.8333	30.1472	30.7539	30.0952	29.9354	30.3739	30.7664	30.3427	29.9364	30.2071
	0.0417863	-0.0134792	Q9NY93	Q9NY93	Probable ATP-dependent RNA helicase DDX56	DDX56	12	12	12	26.9	26.9	26.9	61.589	0	39.068	503450000	26	25.1046	25.0723	25.073	25.0649	25.5853	24.9891	25.2601	25.1565	25.1593	25.2678
	0.0403696	0.0234657	Q8WU90	Q8WU90	Zinc finger CCCH domain-containing protein 15	ZC3H15	11	11	11	31	31	31	48.602	0	81.606	1911500000	67	26.9001	27.4454	27.3345	26.4582	26.8564	27.3547	26.9598	26.7384	26.9946	27.0644
	0.0403626	0.0392262	P21579;Q8N9I0;O00445	P21579	Synaptotagmin-1	SYT1	10	10	10	29.6	29.6	29.6	47.573	0	34.34	509680000	40	25.6888	24.8667	25.1933	25.2526	23.8754	24.6824	25.2574	25.1593	24.6137	25.3601
	0.039523	-0.0198692	Q13242	Q13242	Serine/arginine-rich splicing factor 9	SRSF9	23	22	22	71	67.9	67.9	25.542	0	140.75	12400000000	220	29.9143	29.891	29.9541	29.2701	30.2662	30.0016	29.6126	29.88	29.94	29.7622
	0.0391272	0.0362541	P08648	P08648	Integrin alpha-5;Integrin alpha-5 heavy chain;Integrin alpha-5 light chain	ITGA5	15	15	15	17.6	17.6	17.6	114.54	0	112.78	2598100000	85	27.8283	28.1856	27.6293	26.405	27.4875	27.2803	28.0189	27.4986	27.4174	27.5017
	0.0389806	-0.0272236	Q96T37	Q96T37	Putative RNA-binding protein 15	RBM15	12	12	12	17.7	17.7	17.7	107.19	0	79.087	584090000	44	25.6909	25.7307	25.751	24.8597	25.6237	25.576	26.0726	25	25.5634	25.3079
	0.0384275	-0.0388798	P0CG12	P0CG12	Chromosome transmission fidelity protein 8 homolog isoform 2	CHTF8	2	2	2	3.6	3.6	3.6	51.391	0.0013017	2.4659	92931000	13	23.3467	23.4608	23.1307	21.6623	23.2995	22.9151	22.6731	22.7853	23.3732	22.9588
	0.0383104	0.0442139	Q13206	Q13206	Probable ATP-dependent RNA helicase DDX10	DDX10	12	12	12	16.9	16.9	16.9	100.89	0	44.694	653480000	33	25.6986	26.1962	25.9676	24.0353	25.9577	25.5902	25.8678	25.3202	25.7899	25.5084
	0.0379397	-0.0448078	O75369	O75369	Filamin-B	FLNB	50	47	46	27	26.4	25.9	278.16	0	213.83	1862300000	132	26.6017	26.6115	26.2444	28.1211	25.7335	26.452	26.9141	26.2901	26.7576	26.6744
	0.037693	0.0645271	O95182	O95182	NADH dehydrogenase [ubiquinone] 1 alpha subcomplex subunit 7	NDUFA7	4	4	4	33.6	33.6	33.6	12.551	0	11.009	249320000	9	24.5098	24.7461	24.1999	21.9408	25.4526	24.0832	24.093	24.4492	24.1696	24.377
	0.0362652	-0.0147617	Q9BVP2	Q9BVP2	Guanine nucleotide-binding protein-like 3	GNL3	33	33	33	48.8	48.8	48.8	61.992	0	253.11	4345600000	216	28.4257	28.681	28.1984	27.9135	28.407	28.5024	28.2054	28.1555	28.3714	28.3172
	0.0361178	-0.0222816	O15230	O15230	Laminin subunit alpha-5	LAMA5	6	6	6	2.2	2.2	2.2	399.73	0	21.336	367940000	15	24.7045	25.3786	24.6242	24.3231	24.9701	24.3406	25.0359	24.8377	24.9583	24.7165
	0.0360736	-0.0150707	Q15365;P57723	Q15365	Poly(rC)-binding protein 1	PCBP1	15	15	11	69.7	69.7	57	37.497	0	253.97	11379000000	170	29.9073	29.9349	29.5935	29.1526	29.7502	29.6487	29.7679	29.6146	29.5838	29.6481
	0.0354559	0.020961	P23246	P23246	Splicing factor, proline- and glutamine-rich	SFPQ	29	29	28	42.6	42.6	41.4	76.149	0	168.1	12787000000	228	29.9795	30.0462	29.8532	29.1903	30.3794	29.9699	30.0665	29.7531	30.014	29.75
	0.0353136	0.0209484	P48634	P48634	Protein PRRC2A	PRRC2A	63	61	61	37.6	36.7	36.7	228.86	0	323.31	8297500000	373	29.2932	29.6616	29.3305	28.5237	29.3976	29.4171	29.101	29.3916	29.369	29.0326
	0.0351894	0.021183	Q9GZR7	Q9GZR7	ATP-dependent RNA helicase DDX24	DDX24	41	41	41	51.7	51.7	51.7	96.331	0	210.27	2173200000	167	27.0386	27.7302	27.3578	26.6679	27.4524	27.4305	27.5369	26.9303	27.2204	27.2347
	0.0341352	-0.0273369	O94906	O94906	Pre-mRNA-processing factor 6	PRPF6	8	8	8	10.3	10.3	10.3	106.92	0	15.862	213350000	22	23.9166	24.6824	23.8985	23.1117	24.0876	23.6576	23.6175	23.9876	24.2681	24.0291
	0.0334346	-0.015609	Q6NZY4	Q6NZY4	Zinc finger CCHC domain-containing protein 8	ZCCHC8	12	12	12	24.2	24.2	24.2	78.576	0	93.259	465130000	65	25.1623	25.1621	24.9238	24.5158	25.4731	25.0413	25.0854	24.9812	25.1203	24.9308
	0.0322206	-0.0284855	Q8NDF8	Q8NDF8	Non-canonical poly(A) RNA polymerase PAPD5	PAPD5	5	5	5	11.4	11.4	11.4	63.266	0	24.612	251080000	21	24.4162	25.0214	24.2958	23.2515	24.6815	24.42	24.0331	24.4524	24.3806	24.2378
	0.031613	0.0320633	O94842;O94900;O15405	O94842	TOX high mobility group box family member 4	TOX4	5	5	5	12.4	12.4	12.4	66.194	0	22.413	178100000	18	24.1455	24.0372	24.3309	22.5482	24.2842	23.7086	24.165	24.0406	24.0243	23.5677
	0.0311011	0.0127998	P50914	P50914	60S ribosomal protein L14	RPL14	9	9	9	35.3	35.3	35.3	23.432	0	39.119	12899000000	116	30.0181	29.6153	29.9229	29.7295	30.2047	29.914	29.9094	29.9453	30.201	29.5848
	0.0307068	-0.0329109	Q96S94	Q96S94	Cyclin-L2	CCNL2	7	7	7	23.7	23.7	23.7	58.147	0	66.436	261160000	16	24.4642	25.0323	23.9829	23.8016	24.0195	23.7063	25.3346	24.3584	23.7755	23.9614
	0.0300392	-0.0195663	Q9NZB2;Q5T035	Q9NZB2	Constitutive coactivator of PPAR-gamma-like protein 1	FAM120A	27	27	27	32.1	32.1	32.1	121.89	0	164.16	3021300000	135	27.8631	28.402	27.6721	27.1501	28.1767	27.8157	27.7297	27.6775	28.0606	27.8827
	0.0290048	-0.0398407	Q13200	Q13200	26S proteasome non-ATPase regulatory subunit 2	PSMD2	12	12	12	22	22	22	100.2	0	39.674	587420000	27	24.5814	24.1788	24.6702	26.6684	24.7177	24.7236	25.5944	24.8507	24.9961	24.4525
	0.0288555	-0.0167065	Q8NC51	Q8NC51	Plasminogen activator inhibitor 1 RNA-binding protein	SERBP1	29	29	29	54.7	54.7	54.7	44.965	0	315.09	36622000000	326	31.4028	31.3366	31.7376	30.7622	31.5543	31.5637	31.0758	31.609	31.3886	31.0729
	0.0274742	-0.0109673	Q9BVJ6;Q5TAP6	Q9BVJ6	U3 small nucleolar RNA-associated protein 14 homolog A	UTP14A	33	33	33	48	48	48	87.977	0	274.06	2484000000	139	27.5042	27.7767	27.6933	27.1007	27.6433	27.7828	27.4042	27.4007	27.5609	27.5148
	0.0272083	-0.0235367	Q14697	Q14697	Neutral alpha-glucosidase AB	GANAB	14	14	14	18.9	18.9	18.9	106.87	0	30.302	557700000	35	24.9461	24.983	24.6859	26.0885	24.4199	24.9241	25.3154	24.9585	25.0576	24.75
	0.0269056	0.013044	Q8N2S1	Q8N2S1	Latent-transforming growth factor beta-binding protein 4	LTBP4	31	31	31	27.5	27.5	27.5	173.43	0	187.65	2629800000	139	27.7537	27.7526	27.6544	27.0059	27.8992	27.6982	27.5871	27.5602	27.8155	27.47
	0.026329	-0.0339436	P25789	P25789	Proteasome subunit alpha type-4	PSMA4	7	7	7	34.1	34.1	34.1	29.483	0	17.396	450200000	25	24.7728	24.0639	24.0212	26.2094	23.9815	24.4692	24.7904	24.97	24.2495	24.4
	0.0262992	-0.025843	Q07157	Q07157	Tight junction protein ZO-1	TJP1	10	10	10	7.7	7.7	7.7	195.46	0	34.775	264870000	20	24.2838	23.1957	24.3815	25.099	24.9494	24.3689	24.3383	24.2237	24.3049	24.5443
	0.0261672	-0.0118557	P38432	P38432	Coilin	COIL	16	16	16	30.7	30.7	30.7	62.608	0	60.138	1353300000	69	26.4942	27.0433	26.494	26.4903	26.8749	26.3387	26.7961	26.5485	26.9409	26.7132
	0.0252474	-0.024044	P48643	P48643	T-complex protein 1 subunit epsilon	CCT5	17	17	17	40.9	40.9	40.9	59.67	0	40.477	1553500000	67	26.6568	26.6075	26.3195	27.4498	25.4561	26.2979	26.691	26.3815	26.5872	26.4118
	0.024906	-0.0144089	P13639	P13639	Elongation factor 2	EEF2	56	56	54	67.2	67.2	66.1	95.337	0	323.31	29796000000	660	30.9919	30.8096	30.7205	31.661	30.5798	31.0851	30.8286	30.9463	30.7627	31.0681
	0.0248084	-0.0331379	P56192	P56192	Methionine--tRNA ligase, cytoplasmic	MARS	6	6	6	12.1	12.1	12.1	101.11	0	12.233	136180000	10	22.0681	22.4669	22.724	24.1647	23.9306	22.6013	23.7215	23.1719	23.0446	22.6493
	0.0245383	-0.00802307	O75947	O75947	ATP synthase subunit d, mitochondrial	ATP5H	7	7	7	59	59	59	18.491	0	16.553	290600000	38	24.4863	24.5968	24.0821	24.4911	24.3725	24.4729	24.2447	24.6329	24.2888	24.3494
	0.0236764	0.0225021	O75533	O75533	Splicing factor 3B subunit 1	SF3B1	29	29	29	27.8	27.8	27.8	145.83	0	151.31	1718000000	120	26.5473	27.5714	26.7609	26.1289	27.74	27.1111	26.9129	26.9587	27.2859	26.5925
	0.0232106	-0.0115288	P49321	P49321	Nuclear autoantigenic sperm protein	NASP	25	25	25	51.8	51.8	51.8	85.237	0	189.29	7394600000	171	29.1546	29.2031	29.1944	28.5326	29.5166	29.2956	29.1707	29.0056	28.965	29.1067
	0.0229939	0.0235542	P11142;P54652	P11142	Heat shock cognate 71 kDa protein	HSPA8	37	37	32	63.8	63.8	58.7	70.897	0	296.24	8498200000	230	28.8474	28.7495	28.8325	30.0337	28.064	28.9663	29.5168	28.7192	28.7387	28.7039
	0.0229905	0.00944557	P26641	P26641	Elongation factor 1-gamma	EEF1G	17	17	17	45.3	45.3	45.3	50.118	0	136.78	4156600000	129	28.1357	28.1204	28.0306	28.4761	27.717	28.0522	28.1988	27.9	28.0485	28.3274
	0.0223993	-0.00872955	Q15056	Q15056	Eukaryotic translation initiation factor 4H	EIF4H	16	16	16	56.5	56.5	56.5	27.385	0	201.91	6099300000	173	28.824	28.8229	28.8432	28.2627	28.8839	28.9428	28.69	28.6599	28.7597	28.5406
	0.0216254	-0.0278305	P16615;Q93084;O14983	P16615	Sarcoplasmic/endoplasmic reticulum calcium ATPase 2	ATP2A2	9	9	9	11.7	11.7	11.7	114.76	0	57.579	289350000	24	23.9045	23.7783	23.3953	25.1876	23.2158	23.3873	24.8033	23.8472	24.0562	23.2484
	0.0200662	0.0100151	Q9UKJ3;Q7Z570;A4D1E1	Q9UKJ3	G patch domain-containing protein 8	GPATCH8	17	17	17	16.5	16.5	16.5	164.2	0	91.512	1837100000	57	27.3827	27.0861	27.1681	26.4408	27.1133	27.1204	27.1669	26.8727	26.9041	27.1768
	0.0198793	0.00838966	P40429;Q6NVV1	P40429	60S ribosomal protein L13a	RPL13A	16	16	16	48.8	48.8	48.8	23.577	0	101.6	21640000000	213	30.6302	30.5644	30.6509	30.1892	31.0303	30.7363	30.5407	30.6796	30.7071	30.4431
	0.0192004	0.0130993	Q9UJM3	Q9UJM3	ERBB receptor feedback inhibitor 1	ERRFI1	19	19	19	63	63	63	50.559	0	200.5	1341400000	90	26.4899	27.0338	26.4415	25.9647	27.1132	26.7286	26.3466	26.6878	26.9046	26.4409
	0.0187252	0.0108242	P61221	P61221	ATP-binding cassette sub-family E member 1	ABCE1	6	6	6	12	12	12	67.314	0	16.507	234780000	17	23.8783	24.6928	23.7355	23.9435	23.9555	24.1345	24.2417	24.2166	24.0057	23.6612
	0.0184633	-0.00895271	P35269	P35269	General transcription factor IIF subunit 1	GTF2F1	32	32	32	42	42	42	58.24	0	323.31	28825000000	498	31.0115	30.4315	31.1651	31.0288	30.4995	30.6279	30.9972	30.9673	30.7376	30.7615
	0.0180713	0.0229633	P13693;Q56UQ5	P13693	Translationally-controlled tumor protein	TPT1	7	7	7	41.3	41.3	41.3	19.595	0	60.111	1227500000	44	25.4193	24.8835	25.8475	27.2629	25.4384	25.8188	26.0323	26.049	25.1581	25.9083
	0.01784	-0.00928917	P61254	P61254	60S ribosomal protein L26	RPL26	11	11	2	51	51	13.1	17.258	0	35.226	5366300000	90	28.7606	28.6916	28.812	28.0043	28.7402	28.7219	28.5693	28.264	28.8324	28.5748
	0.0177156	-0.0218311	Q9Y266	Q9Y266	Nuclear migration protein nudC	NUDC	6	6	6	22.7	22.7	22.7	38.242	0	24.087	1120600000	35	27.1142	25.8383	26.7384	25.7625	26.1777	26.5647	26.7739	26.6165	26.5796	24.9872
	0.0176685	0.0129414	O75347	O75347	Tubulin-specific chaperone A	TBCA	13	13	13	63.9	63.9	63.9	12.855	0	100.6	9313900000	105	29.5956	29.5167	29.4844	28.4079	29.6969	29.5592	29.0692	29.3156	29.3258	29.4964
	0.0174526	0.0104637	Q8N3X1	Q8N3X1	Formin-binding protein 4	FNBP4	9	9	9	13.7	13.7	13.7	110.26	0	36.394	392490000	34	24.9208	25.2056	24.975	24.6797	24.2912	25.0368	25.0212	24.3041	24.8951	24.8674
	0.0170897	-0.00701294	Q92945	Q92945	Far upstream element-binding protein 2	KHSRP	65	65	59	78.8	78.8	74.1	73.114	0	323.31	494220000000	2396	35.1625	35.3103	35.162	34.6901	35.3954	35.3733	35.0199	35.0719	35.2148	35.0053
	0.0166139	-0.0152241	P62244	P62244	40S ribosomal protein S15a	RPS15A	9	9	9	56.9	56.9	56.9	14.839	0	21.607	1453000000	37	27.2674	26.711	26.3953	26.7403	25.4734	26.4923	26.5048	26.8588	26.2185	26.4369
	0.0162584	-0.0345844	P40121	P40121	Macrophage-capping protein	CAPG	12	12	12	46.6	46.6	46.6	38.498	0	69.758	922170000	36	24.7804	24.4368	24.6639	27.7674	23.46	24.9864	25.2034	24.9627	24.9849	24.7982
	0.0161851	0.138631	P31151	P31151	Protein S100-A7	S100A7	11	11	7	70.3	70.3	47.5	11.471	0	63.108	29423000000	103	21.0478	22.0006	20.7773	33.1327	19.1314	26.8037	21.1596	27.1997	20.6349	20.9852
	0.0157007	0.0142914	P16220	P16220	Cyclic AMP-responsive element-binding protein 1	CREB1	4	4	3	15.6	15.6	13.5	35.136	0	19.724	705250000	16	25.8188	25.8513	25.8195	24.8549	26.3333	26.2722	25.8567	25.2643	26.0286	25.3274
	0.0154039	0.0173618	Q92616	Q92616	Translational activator GCN1	GCN1L1	13	13	13	6.3	6.3	6.3	292.71	0	17.435	126730000	17	22.7956	22.1305	22.4933	24.0617	23.6919	23.0053	23.3799	22.7118	23.2883	22.8744
	0.0148103	0.00633888	P13611	P13611	Versican core protein	VCAN	9	9	9	3.6	3.6	3.6	372.82	0	33.842	580090000	35	25.5433	25.1024	25.7837	25.307	25.4993	25.6267	25.7021	25.3908	25.315	25.2329
	0.0147102	0.0111618	Q01780	Q01780	Exosome component 10	EXOSC10	14	14	14	21.7	21.7	21.7	100.83	0	41.425	454760000	43	25.2559	25.903	24.9158	24.3998	24.8655	24.8144	25.1159	25.0809	25.2275	25.1572
	0.0130168	0.0161758	P31431	P31431	Syndecan-4	SDC4	4	4	4	22.7	22.7	22.7	21.641	0	13.311	226180000	7	24.0922	24.9595	24.2892	22.6789	25.0043	24.2208	24.1678	24.2527	24.3481	24.1155
	0.012009	0.00597305	P04439;P30511	P04439	HLA class I histocompatibility antigen, A-3 alpha chain	HLA-A	13	13	9	46.3	46.3	29.6	40.84	0	178.16	2371100000	78	27.5828	27.7173	27.5994	26.8621	27.6532	27.4184	27.7089	27.4904	27.5025	27.3244
	0.0110447	-0.00987473	P17987	P17987	T-complex protein 1 subunit alpha	TCP1	23	23	23	65.1	65.1	65.1	60.343	0	81.123	1009200000	79	25.9718	25.7044	25.6663	27.0019	25.2352	26.0599	26.0491	25.8732	25.8645	25.6835
	0.0110397	-0.00558014	Q13541	Q13541	Eukaryotic translation initiation factor 4E-binding protein 1	EIF4EBP1	11	11	11	94.1	94.1	94.1	12.58	0	77.875	526320000	97	25.0023	25.1686	25.2986	24.7408	25.5805	25.3332	24.8345	25.0793	25.3865	25.1294
	0.0105506	0.00535507	P16422	P16422	Epithelial cell adhesion molecule	EPCAM	18	18	18	51.3	51.3	51.3	34.932	0	137.48	18185000000	184	30.5533	30.5037	30.5663	29.8625	30.2762	30.274	30.4709	30.7188	30.0785	30.2465
	0.0103481	-0.00465775	Q6P4E1	Q6P4E1	Protein CASC4	CASC4	19	19	19	35.6	35.6	35.6	49.497	0	97.964	2860000000	85	27.7531	27.6891	27.7626	27.3052	27.6356	27.3365	27.9979	27.3708	27.5958	27.8212
	0.0101908	0.00622902	Q15155;P69849;Q5JPE7	Q15155;P69849;Q5JPE7	Nodal modulator 1;Nodal modulator 3;Nodal modulator 2	NOMO1;NOMO3;NOMO2	4	4	4	4.3	4.3	4.3	134.32	0	8.7035	95697000	7	22.7309	22.2263	22.6604	22.9634	22.9221	22.7085	22.9011	22.2042	23.16	22.5606
	0.00977624	0.0087616	Q562R1	Q562R1	Beta-actin-like protein 2	ACTBL2	11	2	2	18.6	3.2	3.2	42.003	0	14.804	721750000	23	25.9042	25.0867	25.4986	25.441	26.3001	26.2889	26.0236	25.3464	25.0757	25.5398
	0.009465	0.00636978	Q13895	Q13895	Bystin	BYSL	9	9	9	22.7	22.7	22.7	49.601	0	31.589	665960000	44	25.6655	25.6698	25.6795	24.8739	26.2027	25.7948	25.422	25.6601	25.8084	25.438
	0.00927801	-0.00945587	Q96KR1	Q96KR1	Zinc finger RNA-binding protein	ZFR	11	11	11	16.1	16.1	16.1	117.01	0	138.48	734580000	66	25.8979	26.5428	25.7175	24.6089	26.1618	25.5529	25.8621	25.6225	26.199	25.645
	0.00926018	0.00496597	Q5JTV8	Q5JTV8	Torsin-1A-interacting protein 1	TOR1AIP1	6	6	6	13.6	13.6	13.6	66.248	0	22.054	284090000	27	24.5207	24.6094	24.4631	23.7754	24.6966	24.5173	24.6027	24.3832	24.4463	24.1405
	0.00896073	-0.0137985	Q8WVK2	Q8WVK2	U4/U6.U5 small nuclear ribonucleoprotein 27 kDa protein	SNRNP27	12	12	12	39.4	39.4	39.4	18.86	0	323.31	12443000000	183	30.0557	28.5651	30.7294	30.0016	28.0985	29.9018	29.6106	29.4342	28.8888	29.5458
	0.00821001	-0.00370712	Q86U42;A6NDY0	Q86U42	Polyadenylate-binding protein 2	PABPN1	7	7	7	31	31	31	32.749	0	86.731	980000000	57	26.3872	26.0776	26.1611	25.7212	26.5318	26.2948	26.1192	26.0524	26.3507	26.0432
	0.00769038	-0.00391006	P61513;A6NKH3	P61513	60S ribosomal protein L37a	RPL37A	4	4	4	42.4	42.4	42.4	10.275	0	31.769	1952300000	39	27.4097	27.1067	27.0028	26.8934	27.2948	26.9482	27.5125	27.2738	27.2678	26.6857
	0.00743999	-0.00551071	Q9HCG8	Q9HCG8	Pre-mRNA-splicing factor CWC22 homolog	CWC22	10	10	10	11.6	11.6	11.6	105.47	0	40.899	648370000	48	25.5682	26.1546	25.3181	24.8485	26.0087	25.3664	25.8019	25.3924	25.6634	25.6465
	0.00726873	-0.00349007	Q9Y5Y6	Q9Y5Y6	Suppressor of tumorigenicity 14 protein	ST14	13	13	13	22.8	22.8	22.8	94.769	0	44.402	455030000	41	24.6793	25.2869	24.9963	24.9024	24.8862	24.7851	25.4297	24.8687	24.6862	24.9638
	0.0066726	0.00384369	Q14839;Q8TDI0	Q14839	Chromodomain-helicase-DNA-binding protein 4	CHD4	17	17	14	12.7	12.7	10.7	218	0	61.386	533990000	41	25.6584	25.3681	25.2791	25.2067	24.8643	25.086	25.7095	24.9043	25.1766	25.5194
	0.00662802	0.00442543	P39748	P39748	Flap endonuclease 1	FEN1	7	7	7	27.1	27.1	27.1	42.592	0	28.103	158190000	11	23.6506	23.675	23.4848	22.728	23.8452	23.4986	23.7248	23.5447	23.5822	23.0554
	0.00659081	0.00508156	Q9Y5B9	Q9Y5B9	FACT complex subunit SPT16	SUPT16H	38	38	38	40.8	40.8	40.8	119.91	0	272.95	7515700000	243	29.2899	28.7895	29.4085	28.8794	28.5999	28.8826	29.797	28.5584	28.783	28.9716
	0.00504001	0.0031971	O75534	O75534	Cold shock domain-containing protein E1	CSDE1	35	35	35	48.4	48.4	48.4	88.884	0	213.11	4596100000	189	28.6698	28.9258	28.2311	27.7023	28.359	28.3624	28.1901	28.4868	28.4054	28.4593
	0.00444919	0.00232468	O76021	O76021	Ribosomal L1 domain-containing protein 1	RSL1D1	29	29	29	52	52	52	54.972	0	200.55	6256000000	191	29.2143	29.1576	29.0414	28.2513	28.8496	28.981	28.8781	28.8701	28.9535	28.8433
	0.00382699	-0.00223732	Q9BWF3	Q9BWF3	RNA-binding protein 4	RBM4	17	17	5	49.7	49.7	26.9	40.313	0	115.49	1581500000	81	27.0154	27.0527	26.8465	26.1773	27.194	26.8812	26.9038	26.5638	27.0806	26.8453
	0.00359072	0.0110374	P29373;P29762	P29373	Cellular retinoic acid-binding protein 2	CRABP2	10	10	10	79.7	79.7	79.7	15.693	0	98.389	1019500000	24	23.7173	23.3027	22.6529	28.3559	23.6651	24.5467	24.3769	24.7659	24.3339	23.7258
	0.00330999	-0.00192566	Q14137	Q14137	Ribosome biogenesis protein BOP1	BOP1	23	23	23	36.7	36.7	36.7	83.629	0	88.042	1882000000	121	27.059	27.4262	27.1477	26.433	27.4798	27.2141	27.083	26.9797	27.2729	26.9863
	0.00305829	0.00418549	Q9UK53	Q9UK53	Inhibitor of growth protein 1	ING1	2	2	2	10.4	10.4	10.4	46.737	0	23.434	38536000	9	23.1263	22.6895	21.0852	21.2806	22.7074	22.1501	22.158	22.5962	22.5403	21.4653
	0.00274006	-0.00169144	Q5T3I0	Q5T3I0	G patch domain-containing protein 4	GPATCH4	22	22	22	54.3	54.3	54.3	50.381	0	272.64	8704100000	173	29.587	29.3623	29.7537	28.9669	28.6624	29.2478	29.4794	29.2017	29.228	29.1671
	0.00215615	-0.00188751	Q9Y639	Q9Y639	Neuroplastin	NPTN	5	5	5	13.3	13.3	13.3	44.387	0	12.151	281010000	18	23.8613	24.9396	23.6463	24.3028	24.8675	23.9709	24.3929	24.1688	24.2687	24.8066
	0.00140763	-0.000590134	P46100	P46100	Transcriptional regulator ATRX	ATRX	22	22	22	13	13	13	282.58	0	119.13	1904100000	72	27.2853	27.2597	26.9228	26.837	27.216	26.7652	27.2385	27.0061	27.1187	27.3893
	0.00128771	0.000511169	P31948	P31948	Stress-induced-phosphoprotein 1	STIP1	68	68	68	75.9	75.9	75.9	62.639	0	323.31	35862000000	755	31.3364	31.2995	31.4076	30.9468	31.5107	31.5603	31.0022	31.3382	31.3927	31.21

## Sheet: Dataset 2
Supplementary Dataset 2: List of identified proteins in the NORAD TREX experiment, with significantly interacting proteins marked by +. Significance was calculated using a two-tailed two-sample t-test analysis, with permutation based FDR calculation (FDR < 0.05 and S0 = 0.1).
Significant	(-Log(P-value))	Difference	Protein IDs	Majority protein IDs	Protein names	Gene names	Peptides	Razor + unique peptides	Unique peptides	Sequence coverage [%]	Unique + razor sequence coverage [%]	Unique sequence coverage [%]	Mol. weight [kDa]	Q-value	Score	Intensity	MS/MS count	LFQ intensity NO_RNASEH_5	LFQ intensity NO_RNASEH_6	LFQ intensity NO_RNASEH_7	LFQ intensity NO_RNASEH_8	Removed outlier	LFQ intensity RNASEH_2	LFQ intensity RNASEH_3	LFQ intensity RNASEH_4
+	5.45234	2.32209	P00533	P00533	Epidermal growth factor receptor	EGFR	4	4	4	3.1	3.1	3.1	134.28	0	23.072	34969000	7	18.5467	18.682	18.7759	18.4758		20.9373	21.0867	20.8026
+	5.40191	6.44697	P05556	P05556	Integrin beta-1	ITGB1	9	9	9	11.7	11.7	11.7	88.414	0	74.202	437170000	36	17.9894	18.6565	18.0175	17.912		24.3154	24.3446	25.1125
+	5.16651	2.30405	P00338;Q6ZMR3;P07864	P00338	L-lactate dehydrogenase A chain	LDHA	4	3	3	13.6	9.9	9.9	36.688	0	22.3	36272000	7	18.4735	18.8854	18.5801	18.7389		20.8497	21.0153	21.0556
+	5.00958	4.29267	Q15233	Q15233	Non-POU domain-containing octamer-binding protein	NONO	9	8	8	27.6	25.9	25.9	54.231	0	116.42	141520000	38	18.3723	19.0007	18.6916	18.0675		22.7865	22.8474	22.8433
+	4.92659	7.15136	P11387;Q969P6	P11387	DNA topoisomerase 1	TOP1	21	21	21	26.5	26.5	26.5	90.725	0	146.5	974600000	93	18.7857	19.0623	18.4239	17.5378		25.2924	25.7581	25.7609
+	4.84781	5.62485	P39023;Q92901	P39023	60S ribosomal protein L3	RPL3	7	7	7	17.4	17.4	17.4	46.108	0	50.55	306450000	40	18.8509	18.5966	18.5685	17.7968		23.6817	24.0337	24.5187
+	4.75067	3.6414	Q13263	Q13263	Transcription intermediary factor 1-beta	TRIM28	8	8	8	12.9	12.9	12.9	88.549	0	103.52	86769000	20	19.0905	18.8071	18.1823	18.6031		22.2313	22.3408	22.3644
+	4.66206	5.82247	Q9NWH9	Q9NWH9	SAFB-like transcription modulator	SLTM	8	8	8	7.8	7.8	7.8	117.15	0	244.52	315820000	26	18.9722	18.5883	18.2279	17.8162		24.2382	23.7109	24.7218
+	4.65612	5.32349	Q9NYF8	Q9NYF8	Bcl-2-associated transcription factor 1	BCLAF1	10	9	9	9.6	8.4	8.4	106.12	0	76.698	268810000	50	17.908	18.535	18.9498	18.0473		23.5847	23.314	24.1517
+	4.65461	4.849	P49327	P49327	Fatty acid synthase;[Acyl-carrier-protein] S-acetyltransferase;[Acyl-carrier-protein] S-malonyltransferase;3-oxoacyl-[acyl-carrier-protein] synthase;3-oxoacyl-[acyl-carrier-protein] reductase;3-hydroxyacyl-[acyl-carrier-protein] dehydratase;Enoyl-[acyl-carrier-protein] reductase;Oleoyl-[acyl-carrier-protein] hydrolase	FASN	19	19	19	8.3	8.3	8.3	273.42	0	142.48	239110000	45	18.8452	18.6924	18.4378	18.9241		23.4768	24.2213	23.0235
+	4.58427	3.58531	O60832	O60832	H/ACA ribonucleoprotein complex subunit 4	DKC1	4	4	4	4.9	4.9	4.9	57.673	0	27.147	95139000	8	18.77	19.3783	18.6253	18.5661		22.1823	22.5983	22.4802
+	4.52349	6.08345	Q71DI3;Q16695;P84243;P68431;Q6NXT2;Q5TEC6	Q71DI3;Q16695;P84243;P68431;Q6NXT2	Histone H3.2;Histone H3.1t;Histone H3.3;Histone H3.1;Histone H3.3C	HIST2H3A;HIST3H3;H3F3A;HIST1H3A;H3F3C	4	4	4	18.4	18.4	18.4	15.388	0	26.192	814330000	8	19.0247	19.904	18.763	18.7862		24.531	25.4772	25.6006
+	4.451	3.80853	P21333	P21333	Filamin-A	FLNA	12	12	11	5.9	5.9	5.6	280.74	0	90.308	94613000	24	18.2743	19.0785	18.3707	18.7979		22.0572	22.5675	22.6919
+	4.36583	2.0635	Q96I24	Q96I24	Far upstream element-binding protein 3	FUBP3	12	10	10	25.5	22.2	22.2	61.64	0	96.338	258730000	35	21.6483	21.2231	21.4446	21.6133		23.6766	23.6642	23.2967
+	4.30949	6.63709	Q9Y2W1	Q9Y2W1	Thyroid hormone receptor-associated protein 3	THRAP3	21	21	20	21.5	21.5	21.5	108.66	0	182.41	609790000	77	18.9176	18.9274	17.9021	18.5184		25.2205	24.313	26.077
+	4.26542	4.26798	Q9UKM9	Q9UKM9	RNA-binding protein Raly	RALY	4	4	4	14.1	14.1	14.1	32.463	0	27.675	106890000	9	17.8096	19.0897	18.2569	18.2721		22.3501	22.7161	22.8089
+	4.24151	4.69051	P46777	P46777	60S ribosomal protein L5	RPL5	8	8	8	25.6	25.6	25.6	34.362	0	55.23	119860000	22	18.2835	18.3693	17.3869	18.5732		22.3797	22.9178	23.2336
+	4.20109	2.47375	Q71RC2	Q71RC2	La-related protein 4	LARP4	4	4	4	7.2	7.2	7.2	80.595	0	35.654	29743000	8	18.6489	18.4756	18.1362	18.0139		21.0273	20.629	20.7209
+	4.1924	3.5076	Q8NC51	Q8NC51	Plasminogen activator inhibitor 1 RNA-binding protein	SERBP1	6	6	6	13.2	13.2	13.2	44.965	0	209.79	276340000	40	19.7139	20.1118	20.6889	20.5312		23.5563	24.0449	23.706
+	4.14135	4.63384	Q7KZF4	Q7KZF4	Staphylococcal nuclease domain-containing protein 1	SND1	13	13	13	16.8	16.8	16.8	102	0	122.98	164820000	27	17.806	19.3374	18.4868	18.3175		22.9238	23.3028	23.1357
+	4.11847	1.6044	Q9HCE1	Q9HCE1	Putative helicase MOV-10	MOV10	7	7	7	7	7	7	113.67	0	68.278	24867000	12	18.4445	18.8259	18.6576	18.7853		20.2325	20.1267	20.4891
+	4.05996	4.48945	O76021	O76021	Ribosomal L1 domain-containing protein 1	RSL1D1	8	8	8	18	18	18	54.972	0	168.2	155340000	20	18.1361	18.7578	18.6816	17.8998		22.1652	23.3811	23.0286
+	4.0515	4.37496	P07900	P07900	Heat shock protein HSP 90-alpha	HSP90AA1	13	7	7	22.4	13.7	13.7	84.659	0	45.3	164200000	17	18.9147	19.3937	18.5865	18.0731		23.4223	22.6608	23.2679
+	3.98483	2.65562	P35613	P35613	Basigin	BSG	2	2	2	4.9	4.9	4.9	42.2	0	14.744	31398000	9	17.8802	18.6679	18.0656	18.0438		20.6271	20.7208	21.112
+	3.96954	4.80668	Q9NR30	Q9NR30	Nucleolar RNA helicase 2	DDX21	6	6	5	7.9	7.9	6.4	87.343	0	41.086	236760000	16	18.7148	19.3095	18.5903	18.497		24.1432	23.9229	22.6876
+	3.95199	3.84519	P05023;P13637;P50993;Q13733;P54707	P05023;P13637;P50993	Sodium/potassium-transporting ATPase subunit alpha-1;Sodium/potassium-transporting ATPase subunit alpha-3;Sodium/potassium-transporting ATPase subunit alpha-2	ATP1A1;ATP1A3;ATP1A2	11	11	11	13.3	13.3	13.3	112.89	0	85.231	83965000	22	17.6951	19.1176	18.5876	18.3256		22.1919	22.2843	22.3537
+	3.92375	3.82487	O43823	O43823	A-kinase anchor protein 8	AKAP8	4	4	4	12.1	12.1	12.1	76.107	0	59.729	103410000	13	19.3976	18.6802	17.9856	18.5031		22.3331	22.656	22.4105
+	3.78359	4.08899	Q13595	Q13595	Transformer-2 protein homolog alpha	TRA2A	7	7	5	17.7	17.7	14.2	32.688	0	64.266	115190000	20	18.5212	19.2202	19.0561	17.7385		22.941	22.5752	22.6527
+	3.75624	4.19688	P02786	P02786	Transferrin receptor protein 1;Transferrin receptor protein 1, serum form	TFRC	6	6	6	10.4	10.4	10.4	84.87	0	46.866	141060000	13	18.6643	19.1208	18.6224	18.3815		23.802	22.4813	22.3991
+	3.73746	5.49708	Q9UQ35	Q9UQ35	Serine/arginine repetitive matrix protein 2	SRRM2	23	23	23	10.8	10.8	10.8	299.61	0	211.78	329040000	64	17.9754	19.3197	19.733	17.9622		23.9846	24.2132	24.5361
+	3.69506	5.07082	Q9BUQ8	Q9BUQ8	Probable ATP-dependent RNA helicase DDX23	DDX23	19	19	19	21.6	21.6	21.6	95.581	0	135.07	218850000	39	18.8227	19.7423	18.0573	17.9599		23.3951	23.597	24.1571
+	3.66245	3.31396	P48634	P48634	Protein PRRC2A	PRRC2A	15	14	14	10.3	9.9	9.9	228.86	0	103.13	89292000	27	18.653	19.0666	19.2091	18.5767		21.7177	22.8846	21.9687
+	3.63458	3.02218	P62888	P62888	60S ribosomal protein L30	RPL30	4	4	4	39.1	39.1	39.1	12.784	0	29.705	38661000	10	18.0007	18.645	17.5348	17.9283		20.7657	21.4503	20.9322
+	3.60528	5.66084	Q7L014	Q7L014	Probable ATP-dependent RNA helicase DDX46	DDX46	18	18	18	18	18	18	117.36	0	132.41	551990000	67	19.5888	20.0084	17.7945	19.5231		25.3483	24.578	24.7424
+	3.59091	2.721	Q9Y285	Q9Y285	Phenylalanine--tRNA ligase alpha subunit	FARSA	2	2	2	4.9	4.9	4.9	57.563	0	41.008	52786000	6	18.6957	18.979	18.3115	18.7734		21.9762	21.268	20.9886
+	3.59064	2.06168	P29317	P29317	Ephrin type-A receptor 2	EPHA2	3	3	1	3	3	1	108.27	0	21.155	27076000	8	18.1238	18.4529	18.9476	18.2274		20.3757	20.6157	20.5075
+	3.58613	2.44386	Q07020	Q07020	60S ribosomal protein L18	RPL18	6	6	6	34.6	34.6	34.6	21.634	0	40.115	23659000	7	17.831	18.6185	17.8149	17.9236		20.1669	20.5833	20.7224
+	3.57355	3.24178	O15042	O15042	U2 snRNP-associated SURP motif-containing protein	U2SURP	10	10	10	10.4	10.4	10.4	118.29	0	78.187	67528000	14	17.9853	19.1158	19.2566	18.9282		21.8193	22.2555	22.1149
+	3.56598	3.77994	P17844	P17844	Probable ATP-dependent RNA helicase DDX5	DDX5	10	9	8	18.6	16.8	14.8	69.147	0	73.963	91304000	14	19.0726	18.8573	18.7072	17.5639		22.5447	22.3861	22.0597
+	3.5606	2.48341	Q7L2E3	Q7L2E3	Putative ATP-dependent RNA helicase DHX30	DHX30	9	9	9	8.6	8.6	8.6	133.94	0	64.636	36517000	16	18.0806	18.6862	18.7533	18.8413		21.4677	21.0408	20.7127
+	3.5541	5.68306	P52597	P52597	Heterogeneous nuclear ribonucleoprotein F;Heterogeneous nuclear ribonucleoprotein F, N-terminally processed	HNRNPF	5	5	5	11.8	11.8	11.8	45.671	0	52.487	394700000	37	17.7906	19.6	17.564	17.9984		23.6916	24.6501	23.4223
+	3.4894	2.72455	O00267	O00267	Transcription elongation factor SPT5	SUPT5H	6	6	6	7.3	7.3	7.3	121	0	49.631	44328000	8	18.417	19.1767	18.2025	18.866		21.1953	21.1732	21.8017
+	3.48484	4.04353	P16070	P16070	CD44 antigen	CD44	8	8	8	12.9	12.9	12.9	81.537	0	56.481	156700000	28	18.1333	19.4838	18.9183	18.8073		22.2518	22.7872	23.5987
+	3.47714	3.98792	P10412;P16403;P16402;Q02539;P22492;P16401	P10412;P16403;P16402	Histone H1.4;Histone H1.2;Histone H1.3	HIST1H1E;HIST1H1C;HIST1H1D	7	7	7	31.5	31.5	31.5	21.865	0	47.809	106000000	13	18.3197	19.305	18.4661	18.2366		21.7248	22.9261	23.0585
+	3.47204	5.50075	P18124	P18124	60S ribosomal protein L7	RPL7	5	5	5	19	19	19	29.225	0	71.321	292620000	16	17.2661	19.2745	18.5323	18.3341		22.9049	24.4668	24.1858
+	3.44028	2.91589	P13667	P13667	Protein disulfide-isomerase A4	PDIA4	8	8	8	12.6	12.6	12.6	72.932	0	54.01	50777000	18	18.1243	19.2233	18.5677	18.0384		21.1876	21.6674	21.358
+	3.40913	5.27404	P23246	P23246	Splicing factor, proline- and glutamine-rich	SFPQ	10	10	9	13.7	13.7	12.6	76.149	0	85.967	232190000	33	17.6455	18.8658	18.6002	17.972		23.7012	22.3731	24.5604
+	3.38905	2.87467	P50990	P50990	T-complex protein 1 subunit theta	CCT8	7	7	7	14.4	14.4	14.4	59.62	0	47.609	57300000	12	18.689	18.9901	17.949	18.9885		21.6658	21.8279	21.0927
+	3.38067	3.21919	Q92616	Q92616	Translational activator GCN1	GCN1L1	10	10	10	4.2	4.2	4.2	292.71	0	64.441	51108000	22	17.835	19.0587	18.0942	17.8549		21.6289	21.6709	20.99
+	3.37747	4.5997	Q08211	Q08211	ATP-dependent RNA helicase A	DHX9	12	12	12	11.4	11.4	11.4	140.96	0	78.922	150190000	26	17.5	19.6343	17.8976	18.2371		22.8765	23.1067	22.7677
+	3.34752	3.53763	P49588	P49588	Alanine--tRNA ligase, cytoplasmic	AARS	5	5	5	4.3	4.3	4.3	106.81	0	56.485	77411000	17	18.4156	18.7752	17.8709	17.8419		21.4604	22.5716	21.2585
+	3.31377	2.58079	Q15637	Q15637	Splicing factor 1	SF1	4	4	4	6.4	6.4	6.4	68.329	0	72.749	51384000	13	18.6087	18.8877	19.1142	18.2992		20.7557	21.7513	21.4177
+	3.31237	5.37153	P38646	P38646	Stress-70 protein, mitochondrial	HSPA9	14	14	14	25	25	25	73.68	0	108.41	324610000	41	18.3528	19.247	17.9155	17.5523		23.9108	24.5346	22.4699
+	3.26034	5.65458	Q16778;P62807;P57053;P06899;O60814;Q99880;Q99877;Q93079;Q5QNW6;P58876;P33778;P23527;Q96A08	Q16778;P62807;P57053;P06899;O60814;Q99880;Q99877;Q93079;Q5QNW6;P58876;P33778;P23527	Histone H2B type 2-E;Histone H2B type 1-C/E/F/G/I;Histone H2B type F-S;Histone H2B type 1-J;Histone H2B type 1-K;Histone H2B type 1-L;Histone H2B type 1-N;Histone H2B type 1-H;Histone H2B type 2-F;Histone H2B type 1-D;Histone H2B type 1-B;Histone H2B type 1-O	HIST2H2BE;HIST1H2BC;H2BFS;HIST1H2BJ;HIST1H2BK;HIST1H2BL;HIST1H2BN;HIST1H2BH;HIST2H2BF;HIST1H2BD;HIST1H2BB;HIST1H2BO	5	5	1	38.1	38.1	8.7	13.92	0	35.982	533040000	23	18.4943	19.8077	17.6417	20.1524		24.2455	24.6461	25.1442
+	3.2527	5.71858	O00425;Q9NZI8	O00425	Insulin-like growth factor 2 mRNA-binding protein 3	IGF2BP3	8	8	7	16.1	16.1	13.8	63.704	0	59.39	304830000	22	18.2747	19.767	18.4708	17.046		23.5886	24.865	23.8711
+	3.24496	2.50026	P78371	P78371	T-complex protein 1 subunit beta	CCT2	8	8	8	20.2	20.2	20.2	57.488	0	56.604	29093000	12	18.1117	18.1579	18.3293	17.5726		19.9875	21.051	20.5909
+	3.19696	2.01834	P24928	P24928	DNA-directed RNA polymerase II subunit RPB1	POLR2A	4	4	4	2.2	2.2	2.2	217.17	0	31.508	27708000	8	18.7807	19.1343	18.2901	18.256		20.8535	20.4786	20.5687
+	3.19539	4.69155	Q5T200	Q5T200	Zinc finger CCCH domain-containing protein 13	ZC3H13	11	11	11	6.9	6.9	6.9	196.63	0	81.973	114810000	23	17.7869	19.2966	18.5904	17.0784		22.6146	22.5633	23.461
+	3.19032	3.15523	O60841	O60841	Eukaryotic translation initiation factor 5B	EIF5B	11	11	11	9.3	9.3	9.3	138.83	0	80.622	90086000	20	18.3694	19.5201	19.7861	18.6229		22.4748	22.0974	22.1174
+	3.18763	3.97819	Q6PKG0	Q6PKG0	La-related protein 1	LARP1	12	12	12	14.1	14.1	14.1	123.51	0	97.866	106620000	26	17.4515	19.3106	18.5787	18.667		21.9096	22.535	22.9958
+	3.17363	3.32684	Q04637;O43432	Q04637	Eukaryotic translation initiation factor 4 gamma 1	EIF4G1	8	8	8	6.3	6.3	6.3	175.49	0	48.777	52974000	15	18.3779	18.8107	18.0286	17.7306		22.174	20.7669	21.7505
+	3.15408	3.7109	Q96PK6	Q96PK6	RNA-binding protein 14	RBM14	10	10	10	16.3	16.3	16.3	69.491	0	86.558	89242000	21	18.7825	19.2224	17.5522	18.9667		21.774	22.7046	22.5469
+	3.13517	3.88701	Q14974	Q14974	Importin subunit beta-1	KPNB1	8	8	8	9.6	9.6	9.6	97.169	0	67.908	104920000	21	18.5063	19.3614	19.1207	17.4586		22.8188	22.5423	22.1351
+	3.12771	3.85172	Q5BKZ1	Q5BKZ1	DBIRD complex subunit ZNF326	ZNF326	8	8	8	16	16	16	65.653	0	57.565	81227000	19	18.4826	19.2468	18.6678	17.151		22.1426	22.3301	22.2435
+	3.12312	2.52843	Q9H5V8	Q9H5V8	CUB domain-containing protein 1	CDCP1	5	5	5	5.6	5.6	5.6	92.931	0	33.641	28478000	8	17.6463	18.2534	17.7046	17.9075		20.0604	21.137	20.0217
+	3.11075	4.56882	Q9Y383	Q9Y383	Putative RNA-binding protein Luc7-like 2	LUC7L2	12	12	9	25.8	25.8	21.4	46.513	0	163.6	1292800000	112	22.4639	20.124	21.4319	20.9195		26.3219	25.3109	25.7782
+	3.08753	3.56533	P52272	P52272	Heterogeneous nuclear ribonucleoprotein M	HNRNPM	32	32	32	44.7	44.7	44.7	77.515	0	323.31	2632000000	233	24.1163	22.975	22.297	23.7606		26.7905	27.1291	26.6381
+	3.08312	2.79635	Q9NQ55	Q9NQ55	Suppressor of SWI4 1 homolog	PPAN	5	5	5	8.7	8.7	8.7	53.193	0	32.237	64448000	13	18.3697	19.1284	18.9003	18.94		22.4111	21.0453	21.4364
+	3.08086	3.84591	Q99613;B5ME19	Q99613;B5ME19	Eukaryotic translation initiation factor 3 subunit C;Eukaryotic translation initiation factor 3 subunit C-like protein	EIF3C;EIF3CL	10	10	10	11.6	11.6	11.6	105.34	0	74.24	90464000	17	19.1798	19.4759	18.217	17.6076		22.6331	22.0637	22.7012
+	3.07891	4.56474	Q08945	Q08945	FACT complex subunit SSRP1	SSRP1	10	10	10	16.6	16.6	16.6	81.074	0	187	155340000	27	18.4553	19.3338	18.9377	17.1528		23.7638	22.6883	22.6519
+	3.06881	4.34216	Q14690	Q14690	Protein RRP5 homolog	PDCD11	8	8	8	4.7	4.7	4.7	208.7	0	62.116	103620000	13	18.1343	19.424	17.1683	17.6021		22.1348	22.8876	22.2506
+	3.06263	1.8664	P35221;P26232;Q9UI47	P35221	Catenin alpha-1	CTNNA1	8	8	8	10.4	10.4	10.4	100.07	0	80.103	23834000	9	18.2652	18.6347	18.008	18.6772		20.013	20.7015	20.0734
+	3.0405	3.57253	P16989	P16989	Y-box-binding protein 3	YBX3	4	3	3	23.4	23.4	23.4	40.089	0	36.237	84731000	10	19.4101	18.3323	18.5276	18.1358		21.3562	22.2124	22.9534
+	3.03337	3.85895	P62753	P62753	40S ribosomal protein S6	RPS6	7	7	7	30.1	30.1	30.1	28.68	0	56.576	103910000	21	17.8966	19.755	18.2723	17.9364		21.8781	22.6317	22.4622
+	3.01052	2.35576	Q9NW13	Q9NW13	RNA-binding protein 28	RBM28	5	5	5	7.2	7.2	7.2	85.737	0	32.477	27520000	11	18.2623	18.5075	17.5857	17.4677		20.0062	20.259	20.6694
+	2.99478	4.82421	Q14517;Q8TDW7	Q14517	Protocadherin Fat 1;Protocadherin Fat 1, nuclear form	FAT1	10	10	10	2.2	2.2	2.2	506.27	0	63.252	138400000	18	17.9242	18.146	19.5585	17.1382		23.0816	22.2111	23.7551
+	2.97018	1.6227	O14776	O14776	Transcription elongation regulator 1	TCERG1	2	2	2	1.5	1.5	1.5	123.9	0	13.095	13357000	5	18.1829	18.2105	17.7206	17.7737		19.885	19.7344	19.1644
+	2.96658	2.18192	O00299	O00299	Chloride intracellular channel protein 1	CLIC1	5	5	5	31.5	31.5	31.5	26.922	0	45.769	44418000	9	18.7646	19.2848	18.8422	18.8196		21.3206	21.5764	20.4322
+	2.94746	3.5977	P11142;P54652	P11142	Heat shock cognate 71 kDa protein	HSPA8	9	9	7	16.1	16.1	14.1	70.897	0	71.711	90256000	21	18.5565	19.6787	18.3042	17.9332		22.5006	22.6485	21.4985
+	2.92047	4.17366	Q9NZB2	Q9NZB2	Constitutive coactivator of PPAR-gamma-like protein 1	FAM120A	4	4	4	3.6	3.6	3.6	121.89	0	85.671	164710000	8	19.3211	19.8057	18.8744	17.6744		23.3182	23.6328	22.3266
+	2.91117	2.47908	Q15758	Q15758	Neutral amino acid transporter B(0)	SLC1A5	6	6	6	10.4	10.4	10.4	56.598	0	48.064	47690000	13	18.6337	19.4335	19.1602	18.3117		20.8472	21.4604	21.7839
+	2.89645	2.50548	P84098	P84098	60S ribosomal protein L19	RPL19	3	3	3	17.3	17.3	17.3	23.466	0	25.785	50258000	13	18.8319	19.2421	18.6828	18.184		20.8778	21.9199	20.9243
+	2.89319	2.87413	Q8TDD1	Q8TDD1	ATP-dependent RNA helicase DDX54	DDX54	5	5	5	5.9	5.9	5.9	98.594	0	51.986	938450000	9	17.305	18.8887	18.4172	18.6524		21.0754	21.5457	20.9488
+	2.88354	2.07629	P13798	P13798	Acylamino-acid-releasing enzyme	APEH	5	5	5	7.7	7.7	7.7	81.224	0	35.182	25291000	12	18.3034	19.0339	17.9987	17.8457		20.4825	20.2006	20.4321
+	2.87016	3.03113	P29401	P29401	Transketolase	TKT	8	8	8	13.2	13.2	13.2	67.877	0	52.941	78835000	23	18.543	19.6083	18.7563	17.9829		21.996	22.1069	21.1584
+	2.86072	2.0355	P49736	P49736	DNA replication licensing factor MCM2	MCM2	3	3	3	4.2	4.2	4.2	101.89	0	33.696	25233000	7	18.9678	18.7668	17.9516	18.2138		20.6748	20.1493	20.7075
+	2.85728	3.71196	Q9Y2X3	Q9Y2X3	Nucleolar protein 58	NOP58	9	9	9	23.4	23.4	23.4	59.578	0	74.503	100010000	29	17.8184	19.8974	18.2288	18.6091		21.8304	22.4378	22.7829
+	2.84323	2.93016	Q99959	Q99959	Plakophilin-2	PKP2	6	6	6	7.7	7.7	7.7	97.414	0	81.858	71049000	13	18.3118	19.7322	19.4844	18.8033		21.9239	21.5285	22.5869
+	2.83273	3.90677	P46013	P46013	Antigen KI-67	MKI67	21	21	21	8	8	8	358.69	0	136.26	100390000	40	18.4238	19.2166	17.9537	18.3494		23.5346	21.3276	22.3158
+	2.82799	2.19465	Q9H0L4	Q9H0L4	Cleavage stimulation factor subunit 2 tau variant	CSTF2T	5	3	3	8.8	4.7	4.7	64.436	0	18.422	29024000	5	17.8291	19.0674	18.7749	18.3304		20.3648	20.8854	20.8351
+	2.8275	5.54003	Q71U36;P68363;P0DPH8;P0DPH7;Q6PEY2;Q9NY65	Q71U36;P68363;P0DPH8;P0DPH7;Q6PEY2	Tubulin alpha-1A chain;Tubulin alpha-1B chain;Tubulin alpha-3E chain	TUBA1A;TUBA1B;TUBA3E	8	8	0	23.5	23.5	0	50.135	0	66.151	301480000	27	17.5344	19.9014	18.0016	17.3629		24.6376	24.1136	22.4691
+	2.81894	2.40768	P45880	P45880	Voltage-dependent anion-selective channel protein 2	VDAC2	2	2	2	7.5	7.5	7.5	31.566	0	14.304	46311000	5	18.707	19.3147	18.6276	19.0568		22.0828	21.2039	20.7159
+	2.81886	3.27277	P62701;Q8TD47;P22090	P62701;Q8TD47	40S ribosomal protein S4, X isoform;40S ribosomal protein S4, Y isoform 2	RPS4X;RPS4Y2	4	4	4	12.5	12.5	12.5	29.597	0	30.266	146450000	14	19.792	19.6033	18.6566	19.43		23.6674	22.2278	22.0344
+	2.78911	4.36633	Q5T3I0	Q5T3I0	G patch domain-containing protein 4	GPATCH4	6	6	6	18.4	18.4	18.4	50.381	0	56.285	129030000	18	18.7038	19.1603	17.529	18.2368		23.9184	21.5427	22.8603
+	2.77475	2.94373	Q03252	Q03252	Lamin-B2	LMNB2	7	4	4	11	8.1	8.1	69.948	0	32.233	32478000	11	18.6715	18.4581	18.0517	17.1059		21.1509	20.4436	21.452
+	2.77422	2.09078	P52292	P52292	Importin subunit alpha-1	KPNA2	4	4	4	8.1	8.1	8.1	57.861	0	41.547	24159000	9	18.4932	18.8507	18.0057	17.9925		20.9847	20.2303	20.0638
+	2.76953	4.04153	Q13428	Q13428	Treacle protein	TCOF1	11	11	11	10.1	10.1	10.1	152.1	0	157.11	103000000	33	18.1	19.2378	18.0331	17.5989		21.2354	22.2468	23.3697
+	2.76034	2.65141	Q92945	Q92945	Far upstream element-binding protein 2	KHSRP	23	23	21	39.1	39.1	36.4	73.114	0	312.6	1853100000	130	24.3397	22.8877	23.6555	24.3485		26.225	26.8014	26.3514
+	2.75753	3.53901	Q9BVP2	Q9BVP2	Guanine nucleotide-binding protein-like 3	GNL3	6	6	6	10.9	10.9	10.9	61.992	0	40.886	94455000	10	18.1821	19.4321	18.4514	18.2339		22.5126	22.8231	21.0059
+	2.74336	3.69197	P49756	P49756	RNA-binding protein 25	RBM25	7	7	7	7.2	7.2	7.2	100.18	0	47.719	151850000	20	20.8861	19.1687	19.2548	18.486		23.0084	23.0093	23.4048
+	2.73001	4.81075	P61247	P61247	40S ribosomal protein S3a	RPS3A	9	9	9	35.6	35.6	35.6	29.945	0	67.866	216720000	23	17.3718	19.5283	19.7015	17.7195		22.5196	23.9593	23.6941
+	2.72569	4.25561	P62995	P62995	Transformer-2 protein homolog beta	TRA2B	5	3	3	16.3	12.8	12.8	33.665	0	22.042	106410000	12	18.3986	20.0148	18.4313	17.559		22.8505	22.0871	23.632
+	2.70602	2.83686	Q6UVK1	Q6UVK1	Chondroitin sulfate proteoglycan 4	CSPG4	9	9	9	4.1	4.1	4.1	250.53	0	70.583	36510000	13	17.6422	19.0413	17.6656	18.3509		20.7206	20.6478	21.6672
+	2.70526	3.17942	Q12874	Q12874	Splicing factor 3A subunit 3	SF3A3	2	2	2	2	2	2	58.848	0	16.485	48159000	6	17.5957	19.4841	17.7549	17.9979		21.5672	21.5955	21
+	2.67822	3.3003	P63261	P63261	Actin, cytoplasmic 2;Actin, cytoplasmic 2, N-terminally processed	ACTG1	15	3	3	39.5	7.5	7.5	41.792	0	100.5	71689000	14	17.8781	19.2697	18.3006	17.8232		22.4117	21.6997	20.7432
+	2.67097	5.28975	P26006	P26006	Integrin alpha-3;Integrin alpha-3 heavy chain;Integrin alpha-3 light chain	ITGA3	8	8	8	8.8	8.8	8.8	116.61	0	69.3	322290000	32	17.766	19.1674	17.0636	20.3129		23.2731	24.5311	23.7975
+	2.66472	3.79192	P11940;Q9H361;Q4VXU2;Q96DU9	P11940	Polyadenylate-binding protein 1	PABPC1	10	10	7	19.8	19.8	13.7	70.67	0	61.839	77726000	16	19.1844	19.4331	17.0901	17.9087		22.3501	22.1426	22.0953
+	2.64633	4.76234	Q00341	Q00341	Vigilin	HDLBP	8	8	8	6.4	6.4	6.4	141.45	0	105.12	152540000	22	18.2664	20.1794	17.1394	17.5905		23.6437	22.693	22.8321
+	2.64606	1.66641	P17301	P17301	Integrin alpha-2	ITGA2	2	2	2	1.5	1.5	1.5	129.29	0	11.396	18284000	3	18.3622	18.6107	17.8733	18.8741		19.9015	19.9465	20.4414
+	2.63737	3.90498	Q14152	Q14152	Eukaryotic translation initiation factor 3 subunit A	EIF3A	14	14	14	9.4	9.4	9.4	166.57	0	115.57	112770000	32	18.838	19.1958	18.1431	17.2858		23.1448	22.4407	21.2265
+	2.61703	2.18822	P61313	P61313	60S ribosomal protein L15	RPL15	2	2	2	7.8	7.8	7.8	24.146	0	13.67	37441000	7	19.0598	19.5148	19.1198	18.1601		20.8345	21.0344	21.5866
+	2.60377	2.44728	Q8IWX8	Q8IWX8	Calcium homeostasis endoplasmic reticulum protein	CHERP	3	3	3	2.9	2.9	2.9	103.7	0	20.91	46863000	5	18.8599	19.1963	19.6582	18.2236		22.0144	21.0196	21.2614
+	2.59337	3.40096	Q16629	Q16629	Serine/arginine-rich splicing factor 7	SRSF7	3	3	3	14.7	14.7	14.7	27.366	0	28.796	64764000	13	17.8225	19.8694	18.1298	17.7425		21.9092	21.444	22.0228
+	2.57703	2.88729	Q15020	Q15020	Squamous cell carcinoma antigen recognized by T-cells 3	SART3	7	7	7	9	9	9	109.93	0	50.648	28005000	12	17.9055	18.4988	18.0294	16.5979		20.4007	20.4098	21.1252
+	2.57504	4.55406	P42704	P42704	Leucine-rich PPR motif-containing protein, mitochondrial	LRPPRC	15	15	15	11.5	11.5	11.5	157.9	0	130.02	181570000	24	17.9587	19.9836	19.5872	17.1771		23.0712	23.8018	22.8192
+	2.56361	2.56926	Q9Y490;Q9Y4G6	Q9Y490	Talin-1	TLN1	10	10	10	5.8	5.8	5.8	269.76	0	68.689	39773000	16	17.5193	18.9429	19.0383	18.3236		21.472	21.0313	20.5726
+	2.56041	2.89437	Q14126	Q14126	Desmoglein-2	DSG2	6	6	6	11.6	11.6	11.6	122.29	0	62.741	55694000	21	18.7038	19.5364	18.1509	17.6578		21.127	21.9494	21.1433
+	2.56017	3.46578	P28290	P28290	Sperm-specific antigen 2	SSFA2	8	8	8	6.8	6.8	6.8	138.38	0	61.256	75268000	15	17.7101	20.156	18.289	18.7075		21.8835	22.2201	22.4406
+	2.55597	3.50104	Q07666;Q5VWX1	Q07666	KH domain-containing, RNA-binding, signal transduction-associated protein 1	KHDRBS1	6	6	6	18.5	18.5	18.5	48.227	0	40.42	47944000	16	19.2189	18.2671	17.1606	17.5342		21.3944	20.9131	22.3313
+	2.54455	5.25703	Q9P2E9;Q8N4C6	Q9P2E9	Ribosome-binding protein 1	RRBP1	28	28	28	32.6	32.6	32.6	152.45	0	299	424580000	95	21.1032	19.5355	19.5944	17.2415		24.4214	24.3176	25.1381
+	2.53827	2.60965	Q14444	Q14444	Caprin-1	CAPRIN1	4	4	4	5.2	5.2	5.2	78.365	0	26.538	49203000	11	18.3458	18.6178	18.5489	18.7651		21.5642	20.0717	21.9013
+	2.51821	3.02221	O43143	O43143	Pre-mRNA-splicing factor ATP-dependent RNA helicase DHX15	DHX15	7	7	6	8.3	8.3	7.2	90.932	0	46.492	54490000	11	19.2653	19.4932	17.7401	17.8009		21.3958	21.8486	21.5469
+	2.50596	2.74128	P12270	P12270	Nucleoprotein TPR	TPR	9	9	9	4.3	4.3	4.3	267.29	0	78.547	40508000	16	17.5623	19.4737	18.657	18.483		21.4368	20.7681	21.651
+	2.4742	5.60152	P18583	P18583	Protein SON	SON	16	16	16	9.6	9.6	9.6	263.83	0	116.43	574900000	36	17.7104	19.6895	18.1912	21.6366		25.1084	25.2387	24.3782
+	2.45141	0.920821	Q9NY93	Q9NY93	Probable ATP-dependent RNA helicase DDX56	DDX56	4	4	4	9.9	9.9	9.9	61.589	0	28.4	12020000	8	19.016	18.5116	18.5883	18.4071		19.3826	19.5524	19.7196
+	2.44368	4.81791	Q15424	Q15424	Scaffold attachment factor B1	SAFB	8	8	7	10.7	10.7	9.5	102.64	0	223.62	172940000	20	19.1522	20.0506	18.4218	16.4148		22.9569	23.2922	23.7341
+	2.43768	2.5334	Q06787	Q06787	Fragile X mental retardation protein 1	FMR1	7	7	6	9.3	9.3	8.1	71.174	0	58.976	80972000	13	18.8333	18.8836	18.8385	19.8374		22.0316	22.1778	20.6854
+	2.43246	2.26529	P62263	P62263	40S ribosomal protein S14	RPS14	3	3	3	19.2	19.2	19.2	16.273	0	20.928	23184000	5	18.3061	18.9112	18.2413	17.155		20.4188	20.2273	20.6099
+	2.4322	3.2373	P04075;P09972;P05062	P04075	Fructose-bisphosphate aldolase A	ALDOA	7	7	7	24.5	24.5	24.5	39.42	0	46.19	66217000	14	17.6017	19.5662	19.4171	17.8567		21.537	21.7505	22.2557
+	2.4207	3.14143	O75534	O75534	Cold shock domain-containing protein E1	CSDE1	10	10	10	14.4	14.4	14.4	88.884	0	104.36	57599000	21	18.633	19.7625	18.9755	17.4027		21.639	21.5373	22.3282
+	2.40076	3.10702	Q1KMD3	Q1KMD3	Heterogeneous nuclear ribonucleoprotein U-like protein 2	HNRNPUL2	2	2	2	2.8	2.8	2.8	85.104	0	16.78	47804000	9	18.4317	19.1328	17.726	17.0829		21.6428	21.534	20.4243
+	2.38557	4.5949	P62847	P62847	40S ribosomal protein S24	RPS24	3	3	3	7.5	7.5	7.5	15.423	0	24.497	235810000	22	17.8614	20.3186	18.83	17.5992		22.2481	22.9696	24.5238
+	2.38524	2.73598	P46776	P46776	60S ribosomal protein L27a	RPL27A	5	5	5	23	23	23	16.561	0	31.365	55266000	8	19.6472	18.6548	18.564	18.1794		22.2218	21.6871	20.5831
+	2.37449	3.73641	P26373	P26373	60S ribosomal protein L13	RPL13	7	7	7	30.3	30.3	30.3	24.261	0	69.596	161460000	9	18.9151	20.346	19.0122	17.7649		22.4124	23.731	22.0946
+	2.36458	3.55255	O00567	O00567	Nucleolar protein 56	NOP56	3	3	3	5.4	5.4	5.4	66.049	0	24.788	78092000	7	17.7493	20.1793	18.382	17.9685		21.4174	22.3617	22.5879
+	2.35619	3.68349	Q71UM5;P42677	Q71UM5;P42677	40S ribosomal protein S27-like;40S ribosomal protein S27	RPS27L;RPS27	2	2	2	25	25	25	9.4771	0	19.903	41455000	5	16.8229	18.9298	18.4461	16.4182		21.3578	21.7363	20.919
+	2.34983	4.12936	Q9H307	Q9H307	Pinin	PNN	10	10	10	13.1	13.1	13.1	81.627	0	82.661	170710000	26	18.229	18.8489	19.6073	18.1419		21.2641	22.9158	24.3286
+	2.34461	2.85975	Q09666	Q09666	Neuroblast differentiation-associated protein AHNAK	AHNAK	15	15	15	3.6	3.6	3.6	629.09	0	114.67	80002000	33	18.4765	19.1841	19.0565	18.8573		22.6786	22.1166	20.4649
+	2.3401	4.94072	P19338	P19338	Nucleolin	NCL	31	31	31	38.5	38.5	38.5	76.613	0	249.97	759390000	116	19.3021	19.6792	22.7298	19.5428		24.5261	25.346	25.8904
+	2.33097	2.87217	Q14204	Q14204	Cytoplasmic dynein 1 heavy chain 1	DYNC1H1	9	9	9	2.5	2.5	2.5	532.4	0	61.272	39219000	11	17.0346	19.0986	19.1077	18.0202		21.0379	21.2338	21.2906
+	2.32878	2.70469	P62851	P62851	40S ribosomal protein S25	RPS25	3	3	3	20.8	20.8	20.8	13.742	0	21.521	36494000	7	17.7553	19.7465	17.8488	18.1567		21.1778	20.851	21.2157
+	2.32562	2.21858	Q99700	Q99700	Ataxin-2	ATXN2	6	5	5	5.7	5.1	5.1	140.28	0	37.137	43830000	20	18.4517	19.2582	19.2332	18.187		21.1703	21.5746	20.2583
+	2.32147	3.69351	O14646	O14646	Chromodomain-helicase-DNA-binding protein 1	CHD1	6	6	6	3.6	3.6	3.6	196.69	0	40.952	80200000	11	18.2445	19.3598	19.3383	16.669		22.0499	21.8086	22.4307
+	2.30962	2.25906	P16144	P16144	Integrin beta-4	ITGB4	7	7	7	4.4	4.4	4.4	202.16	0	46.956	18550000	10	18.3434	18.7612	17.8512	16.9311		20.2477	20.076	20.3686
+	2.29093	2.56971	P27816	P27816	Microtubule-associated protein 4	MAP4	10	10	10	10.6	10.6	10.6	121	0	88.983	143750000	35	20.2246	20.4661	19.3773	21.2055		22.1566	23.3079	23.1999
+	2.28778	3.36652	Q8IY81	Q8IY81	pre-rRNA processing protein FTSJ3	FTSJ3	4	4	4	5	5	5	96.557	0	28.063	66488000	12	17.2404	18.9355	18.5605	17.8923		22.7867	21.2482	20.5361
+	2.28306	2.14892	P38159;Q96E39;O75526;Q8N7X1	P38159;Q96E39	RNA-binding motif protein, X chromosome;RNA-binding motif protein, X chromosome, N-terminally processed;RNA binding motif protein, X-linked-like-1	RBMX;RBMXL1	8	8	8	18.9	18.9	18.9	42.331	0	49.53	35108000	12	19.0417	19.1295	17.7576	18.622		21.2243	20.9579	20.1777
+	2.28126	2.71741	Q15061	Q15061	WD repeat-containing protein 43	WDR43	6	6	6	6.6	6.6	6.6	74.89	0	65.515	54304000	14	18.2052	19.6805	18.8494	18.4713		20.6527	21.4657	22.4386
+	2.27352	2.84391	Q8NBJ4	Q8NBJ4	Golgi membrane protein 1	GOLM1	3	3	3	5.2	5.2	5.2	45.333	0	17.975	43657000	6	18.3493	19.513	18.3805	17.7112		20.8973	20.7863	22.3137
+	2.24955	4.2653	P07437;Q9BVA1;Q13885	P07437;Q9BVA1;Q13885	Tubulin beta chain;Tubulin beta-2B chain;Tubulin beta-2A chain	TUBB;TUBB2B;TUBB2A	8	3	2	20.7	9.5	6.1	49.67	0	43.977	263020000	25	18.2131	19.1186	18.5105	19.0212		24.6706	23.2339	21.0389
+	2.23871	3.50238	Q9H0G5	Q9H0G5	Nuclear speckle splicing regulatory protein 1	NSRP1	5	5	5	9.7	9.7	9.7	66.389	0	34.594	66716000	21	17.4082	19.0034	17.7062	18.4354		20.8955	20.8838	23.1427
+	2.2383	2.6544	Q9H6T0	Q9H6T0	Epithelial splicing regulatory protein 2	ESRP2	3	3	3	5	5	5	78.4	0	21.937	26115000	7	17.0275	19.1821	18.0675	17.4104		20.2432	20.7749	20.7108
+	2.23828	1.97855	P11586	P11586	C-1-tetrahydrofolate synthase, cytoplasmic;Methylenetetrahydrofolate dehydrogenase;Methenyltetrahydrofolate cyclohydrolase;Formyltetrahydrofolate synthetase;C-1-tetrahydrofolate synthase, cytoplasmic, N-terminally processed	MTHFD1	6	6	6	7.1	7.1	7.1	101.53	0	40.15	34402000	7	18.6111	19.235	18.3243	18.9635		21.2782	21.096	19.9119
+	2.22861	2.57856	P62081	P62081	40S ribosomal protein S7	RPS7	5	5	5	21.6	21.6	21.6	22.127	0	30.725	31956000	9	18.0339	19.1429	17.2633	17.5452		20.9632	20.8417	19.9197
+	2.22214	3.89231	Q9Y520	Q9Y520	Protein PRRC2C	PRRC2C	18	18	17	7.8	7.8	7.5	316.91	0	118.65	100410000	32	17.9311	19.9682	17.3521	17.9957		23.2453	21.1008	22.2661
+	2.20973	2.73413	P06748	P06748	Nucleophosmin	NPM1	6	6	6	30.3	30.3	30.3	32.575	0	71.459	51592000	21	17.7573	19.7056	18.592	18.0067		21.844	20.5504	21.3542
+	2.19659	1.7854	Q9Y230	Q9Y230	RuvB-like 2	RUVBL2	6	6	6	16.2	16.2	16.2	51.156	0	42.53	26119000	12	19.4062	18.96	18.1048	18.0788		20.3061	20.6114	20.3511
+	2.19345	3.08455	Q14671	Q14671	Pumilio homolog 1	PUM1	7	7	5	6.8	6.8	5.2	126.47	0	54.561	72476000	23	18.3859	20.1183	18.5139	18.1184		20.9267	21.9911	22.6884
+	2.18288	2.13798	Q8IWZ3	Q8IWZ3	Ankyrin repeat and KH domain-containing protein 1	ANKHD1	8	8	6	6.1	6.1	4.9	269.45	0	67.008	23308000	14	17.7304	18.7915	17.497	18.9309		20.6924	19.8894	20.5445
+	2.1807	2.65105	P31943	P31943	Heterogeneous nuclear ribonucleoprotein H;Heterogeneous nuclear ribonucleoprotein H, N-terminally processed	HNRNPH1	9	9	7	18.3	18.3	10.9	49.229	0	242.76	444240000	65	21.256	21.5495	20.5962	22.741		24.4501	24.5554	23.5546
+	2.18016	5.91566	P13639	P13639	Elongation factor 2	EEF2	20	20	19	26.3	26.3	25.2	95.337	0	150.15	1277300000	52	18.5768	19.7218	18.9976	23.4536		26.2452	26.2721	25.7921
+	2.17199	2.90267	P15586	P15586	N-acetylglucosamine-6-sulfatase	GNS	4	4	4	7.8	7.8	7.8	62.081	0	27.83	43576000	7	17.6748	19.5602	18.8645	17.2768		21.192	21.6696	20.8786
+	2.16638	1.72152	Q96T58	Q96T58	Msx2-interacting protein	SPEN	5	5	5	1.6	1.6	1.6	402.24	0	32.659	19472000	6	18.4812	18.9361	18.728	17.4634		20.0886	20.2212	20.0613
+	2.16435	1.91247	Q9UQ88;P21127;Q13882	Q9UQ88;P21127	Cyclin-dependent kinase 11A;Cyclin-dependent kinase 11B	CDK11A;CDK11B	7	7	7	9.6	9.6	9.6	91.361	0	47.505	21217000	9	18.3086	19.0656	18.2496	18.0143		20.7024	20.7484	19.5151
+	2.15965	2.29226	Q9NSD9	Q9NSD9	Phenylalanine--tRNA ligase beta subunit	FARSB	5	5	5	7.8	7.8	7.8	66.115	0	32.938	27246000	7	18.9314	19.2608	17.5568	17.6438		20.5448	20.7136	20.6628
+	2.15693	2.55434	P04899;P11488;P63096;P19087;P09471;P08754;A8MTJ3;P38405;Q5JWF2	P04899;P11488;P63096;P19087;P09471;P08754;A8MTJ3;P38405;Q5JWF2	Guanine nucleotide-binding protein G(i) subunit alpha-2;Guanine nucleotide-binding protein G(t) subunit alpha-1;Guanine nucleotide-binding protein G(i) subunit alpha-1;Guanine nucleotide-binding protein G(t) subunit alpha-2;Guanine nucleotide-binding protein G(o) subunit alpha;Guanine nucleotide-binding protein G(k) subunit alpha;Guanine nucleotide-binding protein G(t) subunit alpha-3;Guanine nuc…	GNAI2;GNAT1;GNAI1;GNAT2;GNAO1;GNAI3;GNAT3;GNAL;GNAS	2	2	2	7.3	7.3	7.3	40.45	0	15.948	47530000	4	19.0696	19.2972	18.3047	17.8618		21.5555	21.8225	20.1851
+	2.14131	3.15414	O75400	O75400	Pre-mRNA-processing factor 40 homolog A	PRPF40A	4	4	4	4.3	4.3	4.3	108.8	0	24.987	70103000	5	18.6171	18.8629	18.6106	17.7772		23.1406	20.4574	21.2652
+	2.13713	2.28842	P55795	P55795	Heterogeneous nuclear ribonucleoprotein H2	HNRNPH2	7	5	5	15.4	8	8	49.263	0	56.718	36010000	8	18.1587	18.4968	18.1813	18.1657		20.4444	21.6511	19.5217
+	2.12863	2.119	P35659	P35659	Protein DEK	DEK	3	3	3	9.6	9.6	9.6	42.674	0	21.713	20418000	4	18.4412	18.6287	18.3814	16.9287		20.4181	20.3717	19.8523
+	2.12852	2.81642	P35222	P35222	Catenin beta-1	CTNNB1	6	5	5	8.5	7.2	7.2	85.496	0	50.638	43603000	14	18.451	19.9443	17.7584	17.6097		21.5294	21.3261	20.9163
+	2.12074	3.59625	Q14978	Q14978	Nucleolar and coiled-body phosphoprotein 1	NOLC1	7	7	7	8.6	8.6	8.6	73.602	0	43.256	73766000	9	17.8437	19.8751	19.0099	17.2437		21.141	22.0986	23.0284
+	2.12062	3.65962	P22314	P22314	Ubiquitin-like modifier-activating enzyme 1	UBA1	9	9	9	11.6	11.6	11.6	117.85	0	77.775	106730000	14	18.1674	18.685	18.7631	17.6581		23.7284	21.7218	20.4838
+	2.11435	2.74286	Q14498	Q14498	RNA-binding protein 39	RBM39	7	7	7	12.3	12.3	12.3	59.379	0	60.663	67868000	26	18.8081	19.3453	18.3853	18.3259		22.8262	20.8503	20.7007
+	2.1137	2.25725	P25205	P25205	DNA replication licensing factor MCM3	MCM3	4	4	4	4.5	4.5	4.5	90.98	0	33.395	45297000	8	18.2686	19.1487	19.3287	18.7832		22.1833	20.8024	20.4329
+	2.10102	2.36937	P06576	P06576	ATP synthase subunit beta, mitochondrial	ATP5B	8	8	8	21.6	21.6	21.6	56.559	0	57.819	41260000	11	19.4378	18.8313	17.9054	18.3565		21.7082	21.195	20.1032
+	2.09033	3.9428	P08238;Q58FF7;Q58FF8;Q14568;Q58FF6;Q58FG0	P08238	Heat shock protein HSP 90-beta	HSP90AB1	20	20	12	32	32	22.9	83.263	0	143.36	445090000	63	20.9687	19.7194	22.263	18.7819		24.8784	24.3905	23.8593
+	2.08767	1.85248	P46940	P46940	Ras GTPase-activating-like protein IQGAP1	IQGAP1	5	5	5	3.4	3.4	3.4	189.25	0	31.259	17590000	6	17.806	17.4697	18.0969	18.0168		20.4277	19.8866	18.7853
+	2.08264	2.88937	P05783;CON__H-INV:HIT000015463	P05783	Keratin, type I cytoskeletal 18	KRT18	8	6	5	27.2	23.5	20.7	48.057	0	41.797	44977000	12	18.8187	18.9741	17.3571	18.5338		22.201	20.0887	21.6413
+	2.07685	3.20552	P14618;P30613	P14618	Pyruvate kinase PKM	PKM	9	9	9	23.7	23.7	23.7	57.936	0	63.654	73054000	17	18.5318	19.1158	19.2794	17.368		22.6485	22.2334	20.4559
+	2.06932	2.31603	P39687;Q92688	P39687	Acidic leucine-rich nuclear phosphoprotein 32 family member A	ANP32A	3	3	3	12.9	12.9	12.9	28.585	0	99.76	74543000	17	18.7366	19.8093	19.2821	19.7006		21.6369	20.7552	22.7023
+	2.06083	1.83322	Q13151	Q13151	Heterogeneous nuclear ribonucleoprotein A0	HNRNPA0	3	3	3	12.8	12.8	12.8	30.84	0	26.28	21512000	10	18.043	19.427	18.1785	17.8051		20.3922	20.0121	20.1856
+	2.0599	3.55011	Q01130;Q9BRL6	Q01130	Serine/arginine-rich splicing factor 2	SRSF2	7	7	7	26.2	26.2	26.2	25.476	0	56.253	105610000	11	18.926	19.9143	18.5056	17.1384		20.9623	22.9049	22.6464
+	2.04343	2.71677	P14866	P14866	Heterogeneous nuclear ribonucleoprotein L	HNRNPL	7	7	7	13.1	13.1	13.1	64.132	0	58.467	80544000	22	20.158	18.8774	19.6838	18.0331		22.0163	22.5792	21.119
+	2.03865	3.10239	Q96AE4	Q96AE4	Far upstream element-binding protein 1	FUBP1	6	4	4	9	6.1	6.1	67.56	0	27.056	53111000	9	18.237	20.1992	18.0504	17.2535		21.4808	21.8425	21.2889
+	2.03183	3.43387	P25705	P25705	ATP synthase subunit alpha, mitochondrial	ATP5A1	8	8	8	16.1	16.1	16.1	59.75	0	56.46	57216000	12	18.5152	19.4904	16.8739	17.1098		21.9911	21.8496	20.453
+	2.02696	1.92347	P27708	P27708	CAD protein;Glutamine-dependent carbamoyl-phosphate synthase;Aspartate carbamoyltransferase;Dihydroorotase	CAD	9	9	9	4.4	4.4	4.4	242.98	0	64.886	25915000	11	18.2179	19.1197	17.5971	18.7041		19.9235	20.957	20.1191
+	2.02404	2.09218	Q9Y6M1	Q9Y6M1	Insulin-like growth factor 2 mRNA-binding protein 2	IGF2BP2	6	5	5	14.5	12.4	12.4	66.121	0	37.945	25123000	8	17.1854	19.129	18.2834	18.8465		20.3164	20.5598	20.4835
+	2.01833	1.35531	P24534	P24534	Elongation factor 1-beta	EEF1B2	2	2	2	9.8	9.8	9.8	24.763	0	12.607	18516000	3	18.9072	18.4471	18.506	18.033		19.4843	20.4403	19.5613
+	1.98584	1.45569	Q14258	Q14258	E3 ubiquitin/ISG15 ligase TRIM25	TRIM25	2	2	2	3.2	3.2	3.2	70.973	0	12.962	28847000	6	19.225	19.0102	18.5284	19.7314		20.0708	20.8524	20.8152
+	1.98389	1.42223	Q99575	Q99575	Ribonucleases P/MRP protein subunit POP1	POP1	5	5	5	6.4	6.4	6.4	114.71	0	32.591	25010000	9	19.673	19.4452	18.5195	18.5421		20.4504	20.4408	20.5104
+	1.96741	4.25911	P14625;Q58FF3	P14625	Endoplasmin	HSP90B1	13	11	11	17.4	15.7	15.7	92.468	0	77.495	244030000	30	22.0534	19.347	18.3859	18.0997		23.463	24.0674	23.6614
+	1.96154	1.73807	O60524	O60524	Nuclear export mediator factor NEMF	NEMF	3	3	3	2.5	2.5	2.5	122.95	0	18.719	20897000	4	17.8837	18.8294	18.155	18.9344		20.9443	19.7044	19.9174
+	1.95762	2.43334	P23528;Q9Y281	P23528;Q9Y281	Cofilin-1;Cofilin-2	CFL1;CFL2	6	6	4	32.5	32.5	25.9	18.502	0	48.24	66993000	11	19.5301	18.7406	18.2278	19.0617		20.8282	22.5739	20.5682
+	1.95722	2.10142	Q8N163	Q8N163	Cell cycle and apoptosis regulator protein 2	CCAR2	7	7	7	12.4	12.4	12.4	102.9	0	54.487	27874000	11	17.9313	19.596	18.678	17.7804		20.9143	20.1061	20.7731
+	1.95401	1.8837	A5YKK6	A5YKK6	CCR4-NOT transcription complex subunit 1	CNOT1	4	4	4	1.6	1.6	1.6	266.94	0	39.45	23950000	6	18.0779	19.7668	18.431	18.0446		20.4892	20.4132	20.4889
+	1.95295	2.54431	O43290	O43290	U4/U6.U5 tri-snRNP-associated protein 1	SART1	6	6	6	8.4	8.4	8.4	90.254	0	44.338	27572000	8	17.5524	19.3789	18.43	17.2525		20.4312	20.2199	21.4422
+	1.95074	2.03483	Q00610	Q00610	Clathrin heavy chain 1	CLTC	6	6	6	3.4	3.4	3.4	191.61	0	43.412	31851000	8	18.5628	18.6745	18.6992	18.4068		21.7266	20.528	19.6074
+	1.94885	4.33582	P23588	P23588	Eukaryotic translation initiation factor 4B	EIF4B	8	8	8	18.3	18.3	18.3	69.15	0	90.608	394070000	21	18.9347	19.4371	18.9623	21.9874		22.9611	23.7743	25.763
+	1.94369	1.68505	Q14966	Q14966	Zinc finger protein 638	ZNF638	6	6	6	3.6	3.6	3.6	220.62	0	39.909	21842000	7	18.7984	18.7163	18.8185	17.8191		20.9745	19.6796	20.0152
+	1.94288	2.22431	Q92879;O95319	Q92879	CUGBP Elav-like family member 1	CELF1	5	5	5	10.9	10.9	10.9	52.063	0	32.351	33846000	7	17.4299	19.1341	18.6598	18.3413		20.3172	21.5076	20.022
+	1.93968	2.23386	Q9UNX3;P61254	Q9UNX3;P61254	60S ribosomal protein L26-like 1;60S ribosomal protein L26	RPL26L1;RPL26	4	4	4	22.1	22.1	22.1	17.256	0	25.83	76142000	10	19.0479	19.6844	19.6201	19.7979		20.5877	21.9247	22.8018
+	1.93305	2.24258	Q9BTT0	Q9BTT0	Acidic leucine-rich nuclear phosphoprotein 32 family member E	ANP32E	3	3	3	10.1	10.1	10.1	30.692	0	22.929	36082000	14	17.5892	19.5654	18.3034	18.5624		20.1924	20.5798	21.4708
+	1.92437	1.81709	Q16637	Q16637	Survival motor neuron protein	SMN1	4	4	4	17	17	17	31.848	0	54.66	24661000	12	18.031	19.2607	19.3121	17.8049		20.4474	20.3887	20.4217
+	1.9232	2.77603	P06733;P13929;P09104	P06733	Alpha-enolase	ENO1	5	5	5	13.8	13.8	13.8	47.168	0	31.195	47397000	10	18.8566	20.0475	18.5157	17.1033		21.2949	21.5634	21.3622
+	1.92269	3.24329	Q9BXP5	Q9BXP5	Serrate RNA effector molecule homolog	SRRT	8	8	8	8	8	8	100.67	0	50.759	50724000	16	16.9072	19.9015	18.845	18.0387		21.423	21.023	22.5531
+	1.9224	1.80417	Q8N1G4	Q8N1G4	Leucine-rich repeat-containing protein 47	LRRC47	4	4	4	10.1	10.1	10.1	63.472	0	39.551	16578000	8	18.1304	18.582	18.2789	16.9895		20.0389	20.0908	19.2684
+	1.91591	3.04231	Q9UQ80	Q9UQ80	Proliferation-associated protein 2G4	PA2G4	9	9	9	24.6	24.6	24.6	43.786	0	115.3	232950000	38	19.1235	19.6502	21.5373	21.4044		22.7067	23.9423	23.7644
+	1.91324	2.50793	Q8N7H5	Q8N7H5	RNA polymerase II-associated factor 1 homolog	PAF1	5	5	5	10.4	10.4	10.4	59.975	0	34.318	36289000	10	18.0096	19.2426	17.9995	18.0476		22.1244	20.333	20.0409
+	1.89864	2.92731	P08243	P08243	Asparagine synthetase [glutamine-hydrolyzing]	ASNS	5	5	5	9.4	9.4	9.4	64.369	0	31.989	52892000	6	17.4113	19.3409	18.2703	17.4113		20.6765	22.3053	20.1255
+	1.89502	1.86244	Q15149	Q15149	Plectin	PLEC	37	37	37	8.7	8.7	8.7	531.78	0	285.87	284350000	89	22.9588	21.268	22.1033	22.0754		24.1408	23.332	24.4187
+	1.88753	1.87287	Q15366;P57721	Q15366;P57721	Poly(rC)-binding protein 2;Poly(rC)-binding protein 3	PCBP2;PCBP3	6	4	4	23.3	14.8	14.8	38.58	0	27.049	22499000	7	18.0089	19.3782	18.0537	18.014		20.5272	20.6433	19.5392
+	1.87914	3.75953	P07305	P07305	Histone H1.0;Histone H1.0, N-terminally processed	H1F0	5	5	5	22.7	22.7	22.7	20.863	0	39.316	112540000	18	18.2411	20.1452	18.0536	17.5735		20.4864	23.2544	23.0478
+	1.87751	1.26317	P36578	P36578	60S ribosomal protein L4	RPL4	11	11	11	28.1	28.1	28.1	47.697	0	93.609	1296600000	86	24.8157	23.9681	24.2247	24.9913		25.3832	25.7874	26.1188
+	1.86804	2.74558	O95218	O95218	Zinc finger Ran-binding domain-containing protein 2	ZRANB2	5	5	5	15.5	15.5	15.5	37.404	0	47.715	48531000	13	18.6205	19.9363	18.1512	18.1079		20.6497	20.9852	22.7139
+	1.86659	1.11321	Q9BQ39	Q9BQ39	ATP-dependent RNA helicase DDX50	DDX50	3	2	2	4.5	2.8	2.8	82.564	0	13.812	9804800	4	17.4468	18.5442	18.0964	18.3911		19.2679	19.0491	19.3814
+	1.86621	2.22133	P00558	P00558	Phosphoglycerate kinase 1	PGK1	4	4	4	7.9	7.9	7.9	44.614	0	22.514	29411000	5	17.7807	19.1311	17.3731	17.8672		19.6872	21.186	19.9048
+	1.85954	2.24626	P23229	P23229	Integrin alpha-6;Integrin alpha-6 heavy chain;Integrin alpha-6 light chain;Processed integrin alpha-6	ITGA6	4	4	4	4.4	4.4	4.4	126.6	0	27.209	30373000	5	18.4692	19.5895	17.8451	18.0067		20.5034	20.0574	21.6109
+	1.85933	2.0443	Q14692	Q14692	Ribosome biogenesis protein BMS1 homolog	BMS1	7	7	7	5.5	5.5	5.5	145.81	0	49.226	39914000	16	18.1884	18.6007	19.6099	17.6998		20.9247	20.8564	19.9259
+	1.85752	1.49817	P53396	P53396	ATP-citrate synthase	ACLY	7	7	7	7.4	7.4	7.4	120.84	0	46.333	28858000	13	18.4788	19.6048	18.9391	19.1846		21.0971	20.6546	19.8984
+	1.85541	2.55772	P15311	P15311	Ezrin	EZR	8	8	6	13.1	13.1	10.2	69.412	0	54.319	55777000	16	18.2144	20.2454	18.054	19.0302		22.0473	20.6272	21.6567
+	1.85508	3.03082	P35579	P35579	Myosin-9	MYH9	12	12	10	8.7	8.7	7.4	226.53	0	99.395	68256000	21	17.602	19.5689	18.6123	18.2621		23.1173	20.7966	20.7125
+	1.83317	1.78811	Q8N983	Q8N983	39S ribosomal protein L43, mitochondrial	MRPL43	5	5	5	20	20	20	23.431	0	31.12	25797000	7	18.1973	19.6624	18.9136	17.9939		20.0255	20.8066	20.6076
+	1.81826	2.72596	Q92900	Q92900	Regulator of nonsense transcripts 1	UPF1	7	7	7	8.6	8.6	8.6	124.34	0	54.262	44140000	12	18.6707	20.2493	17.8475	17.4823		21.6382	21.3762	20.8508
+	1.81214	2.85872	P17480	P17480	Nucleolar transcription factor 1	UBTF	9	9	9	11.9	11.9	11.9	89.405	0	64.298	53899000	16	19.2612	20.0167	17.4734	17.9973		20.6699	21.6811	22.2867
+	1.81203	2.84401	P11021	P11021	78 kDa glucose-regulated protein	HSPA5	8	7	7	16.4	13.9	13.9	72.332	0	49.893	55881000	20	17.5547	20.2701	17.9969	18.5194		21.0232	22.2756	20.989
+	1.8113	2.87191	P51991	P51991	Heterogeneous nuclear ribonucleoprotein A3	HNRNPA3	3	3	3	12.7	12.7	12.7	39.594	0	83.198	61769000	16	19.2256	18.8704	18.5784	16.8336		20.0828	21.7608	21.9032
+	1.80925	2.56566	Q15717;Q12926;P26378	Q15717	ELAV-like protein 1	ELAVL1	5	5	5	15	15	15	36.091	0	49.291	39063000	16	17.1315	18.956	19.5513	17.4192		20.5689	21.2003	20.7213
+	1.79822	3.63766	P38919	P38919	Eukaryotic initiation factor 4A-III;Eukaryotic initiation factor 4A-III, N-terminally processed	EIF4A3	4	4	4	11.2	11.2	11.2	46.871	0	56.028	91450000	15	18.9335	19.7361	16.8834	17.1153		20.6887	23.134	21.5915
+	1.78839	4.73539	Q02878	Q02878	60S ribosomal protein L6	RPL6	5	5	5	13.2	13.2	13.2	32.728	0	41.409	358620000	33	18.1312	20.149	22.1173	17.0315		23.9667	24.2471	24.0641
+	1.77844	2.76993	A0A8I5KQE6;P08865	A0A8I5KQE6;P08865	40S ribosomal protein SA	RPSA	4	4	4	18.3	18.3	18.3	32.909	0	42.683	75521000	14	18.8924	19.8781	18.3652	18.2017		23.0215	21.4141	20.3773
+	1.77818	1.99177	Q5JSZ5	Q5JSZ5	Protein PRRC2B	PRRC2B	6	5	5	3.1	2.7	2.7	242.96	0	33.499	12701000	7	17.6295	18.6944	17.8373	16.4266		19.5212	19.4992	19.8958
+	1.77182	2.3168	P07910;P0DMR1;O60812;B7ZW38;B2RXH8	P07910	Heterogeneous nuclear ribonucleoproteins C1/C2	HNRNPC	18	18	18	43.5	43.5	43.5	33.67	0	145.32	2876100000	122	24.0032	24.4645	24.3498	26.3317		27.4069	26.579	27.3264
+	1.76742	1.88637	Q9BWF3;Q9BQ04	Q9BWF3;Q9BQ04	RNA-binding protein 4;RNA-binding protein 4B	RBM4;RBM4B	4	4	4	16.5	16.5	16.5	40.313	0	50.925	26657000	9	18.3177	19.6769	18.8411	17.7867		20.027	21.0544	20.5444
+	1.76508	2.63708	Q01085	Q01085	Nucleolysin TIAR	TIAL1	5	5	3	11.2	11.2	5.3	41.59	0	36.029	38970000	9	18.6194	20.102	17.6618	17.2806		20.8062	21.0865	21.2664
+	1.76441	1.89885	Q7Z417	Q7Z417	Nuclear fragile X mental retardation-interacting protein 2	NUFIP2	5	5	5	6.5	6.5	6.5	76.12	0	33.645	32948000	9	18.8138	20.2404	18.5355	18.4262		20.4718	20.8738	21.363
+	1.76242	1.51992	Q86UE4	Q86UE4	Protein LYRIC	MTDH	3	3	3	5.5	5.5	5.5	63.836	0	21.427	20313000	7	18.8059	19.4088	18.8186	17.819		19.976	20.0343	20.6887
+	1.7341	1.74528	P60709;P63267;P68133;P68032;P62736;Q562R1;Q6S8J3;A5A3E0;P0CG38;Q9BYX7;P0CG39	P60709;P63267;P68133;P68032;P62736	Actin, cytoplasmic 1;Actin, cytoplasmic 1, N-terminally processed;Actin, gamma-enteric smooth muscle;Actin, alpha skeletal muscle;Actin, alpha cardiac muscle 1;Actin, aortic smooth muscle	ACTB;ACTG2;ACTA1;ACTC1;ACTA2	15	15	3	39.5	39.5	7.5	41.736	0	260.91	785710000	79	24.3324	22.6268	23.3909	23.2778		25.036	25.804	24.6168
+	1.70892	1.89155	Q13148	Q13148	TAR DNA-binding protein 43	TARDBP	3	3	3	9.2	9.2	9.2	44.739	0	46.685	38241000	13	18.1237	19.8308	19.423	18.4292		20.6285	21.5217	20.3795
+	1.70459	2.87566	O75151;Q9UPP1	O75151;Q9UPP1	Lysine-specific demethylase PHF2;Histone lysine demethylase PHF8	PHF2;PHF8	2	2	2	1.9	1.9	1.9	120.77	0	12.955	41287000	3	18.5305	19.2959	17.8046	17.0384		19.6098	22.1617	21.3575
+	1.69478	2.78974	P08621	P08621	U1 small nuclear ribonucleoprotein 70 kDa	SNRNP70	9	9	9	14.6	14.6	14.6	51.556	0	59.321	183840000	28	21.7677	20.2805	20.1177	19.8667		23.7311	21.77	24.3926
+	1.69088	2.03866	Q8NE71	Q8NE71	ATP-binding cassette sub-family F member 1	ABCF1	6	6	6	8.4	8.4	8.4	95.925	0	51.652	24485000	12	17.6874	19.5739	18.5661	17.4557		19.9876	20.2364	20.8542
+	1.68623	1.46288	P78344	P78344	Eukaryotic translation initiation factor 4 gamma 2	EIF4G2	4	4	4	5	5	5	102.36	0	28.662	21888000	7	18.2901	19.4273	17.9901	18.4527		20.1335	20.4176	19.4577
+	1.6839	2.08519	Q92817	Q92817	Envoplakin	EVPL	8	8	8	4.1	4.1	4.1	231.6	0	53.302	16634000	10	17.7084	18.8584	17.0006	16.9514		19.0603	20.4545	19.6299
+	1.66986	3.57755	P68371;P04350;Q3ZCM7;A6NNZ2	P68371;P04350	Tubulin beta-4B chain;Tubulin beta-4A chain	TUBB4B;TUBB4A	9	9	3	21.6	21.6	7	49.83	0	89.458	367440000	49	19.2822	20.263	19.3264	19.8338		24.4563	24.5547	20.7507
+	1.66847	2.81692	P11279	P11279	Lysosome-associated membrane glycoprotein 1	LAMP1	3	3	3	6.7	6.7	6.7	44.882	0	22.184	43662000	6	17.3532	19.0915	19.1238	17.8144		20.1198	20.6395	22.7286
+	1.66676	1.78574	P33240	P33240	Cleavage stimulation factor subunit 2	CSTF2	6	6	4	11.8	11.8	7.5	60.959	0	38.251	23857000	7	18.3571	19.0619	19.1508	17.3475		20.5147	20.5491	19.7315
+	1.66256	3.10585	P51532	P51532	Transcription activator BRG1	SMARCA4	8	8	5	5.8	5.8	4.1	184.64	0	80.203	86360000	27	18.1992	19.5677	17.5707	21.0437		22.3891	21.6351	22.5793
+	1.65524	1.82802	P49189	P49189	4-trimethylaminobutyraldehyde dehydrogenase	ALDH9A1	3	3	3	6.7	6.7	6.7	53.801	0	21.627	13479000	4	17.6823	18.412	18.2567	16.5463		19.7831	19.91	18.964
+	1.64698	1.47551	P62280	P62280	40S ribosomal protein S11	RPS11	6	6	6	28.5	28.5	28.5	18.431	0	48.078	599290000	32	23.0445	23.0812	23.6956	23.1236		23.748	24.9907	25.3965
+	1.64324	3.43955	P62241	P62241	40S ribosomal protein S8	RPS8	4	4	4	24.5	24.5	24.5	24.205	0	64.517	244750000	30	21.4538	20.3038	20.9015	17.6564		24.0908	23.7947	22.6697
+	1.64284	1.78578	Q9ULX6	Q9ULX6	A-kinase anchor protein 8-like	AKAP8L	6	6	6	8.4	8.4	8.4	71.639	0	38.921	23258000	8	18.2408	19.6306	18.372	17.4362		19.9981	20.4818	20.1372
+	1.63925	2.5607	P15880	P15880	40S ribosomal protein S2	RPS2	12	12	12	35.8	35.8	35.8	31.324	0	96.315	1660900000	56	23.3401	23.5432	25.5807	23.385		25.7304	26.2498	27.5887
+	1.62729	2.39223	Q6NXG1	Q6NXG1	Epithelial splicing regulatory protein 1	ESRP1	3	3	3	4.6	4.6	4.6	75.585	0	22.51	85904000	12	19.5942	18.9452	20.2047	18.0521		21.0235	22.8009	20.9494
+	1.61898	1.82167	Q9Y678;Q9UBF2	Q9Y678	Coatomer subunit gamma-1	COPG1	5	5	5	7	7	7	97.717	0	34.368	20687000	7	17.4612	19.3924	17.8043	17.9441		20.137	20.4191	19.3605
+	1.61079	1.29678	Q9H0H5	Q9H0H5	Rac GTPase-activating protein 1	RACGAP1	4	4	4	9.5	9.5	9.5	71.026	0	34.966	16318000	9	18.124	19.3891	19.1131	18.0567		19.813	20.0258	20.0638
+	1.59406	2.39368	P78527	P78527	DNA-dependent protein kinase catalytic subunit	PRKDC	11	11	11	3	3	3	469.08	0	76.326	53786000	20	17.5903	18.6697	18.9806	20.4399		20.8008	22.0285	21.1122
+	1.58824	1.98577	O15355	O15355	Protein phosphatase 1G	PPM1G	3	3	3	5.9	5.9	5.9	59.271	0	20.905	28724000	9	18.5751	19.4548	18.1919	18.419		20.7062	19.494	21.7377
+	1.58455	1.80551	P35269	P35269	General transcription factor IIF subunit 1	GTF2F1	4	4	4	7.4	7.4	7.4	58.24	0	36.638	16172000	11	18.4993	18.9091	18.5397	16.7358		20.0154	20.0115	19.9025
+	1.57945	2.03987	Q13310	Q13310	Polyadenylate-binding protein 4	PABPC4	7	5	4	12.6	8.2	6.8	70.782	0	30.474	37744000	7	19.9013	19.3988	18.7297	17.6544		20.4895	20.6931	21.7001
+	1.57608	2.67937	O43175	O43175	D-3-phosphoglycerate dehydrogenase	PHGDH	4	4	4	8.6	8.6	8.6	56.65	0	50.329	67438000	6	18.2741	20.4705	17.6112	19.4881		21.3425	22.6192	20.9594
+	1.57548	2.27594	Q9NXV6	Q9NXV6	CDKN2A-interacting protein	CDKN2AIP	5	5	5	11.2	11.2	11.2	61.124	0	44.623	29728000	8	17.9425	19.905	18.3954	17.7309		20.8268	19.8185	21.6629
+	1.56752	2.46014	Q14980	Q14980	Nuclear mitotic apparatus protein 1	NUMA1	11	11	11	8.3	8.3	8.3	238.26	0	90.062	47770000	26	17.6145	20.0417	18.1648	18.6977		21.5447	21.8287	19.896
+	1.56605	4.11726	Q9BXR0	Q9BXR0	Queuine tRNA-ribosyltransferase	QTRT1	8	8	8	27.8	27.8	27.8	44.047	0	136.01	396480000	26	18.0222	18.971	21.1742	22.7776		24.8646	24.7999	23.3961
+	1.55799	1.75626	Q9NVN8	Q9NVN8	Guanine nucleotide-binding protein-like 3-like protein	GNL3L	3	3	3	7	7	7	65.572	0	20.044	16297000	6	17.9242	19.3792	17.581	17.3589		20.1793	19.8831	19.389
+	1.53282	3.53668	P83731	P83731	60S ribosomal protein L24	RPL24	4	4	4	19.7	19.7	19.7	17.779	0	26.068	155750000	14	18.2142	19.7261	18.0495	18.4939		23.5406	23.3549	19.5774
+	1.53091	1.2771	Q9UPN4	Q9UPN4	Centrosomal protein of 131 kDa	CEP131	8	8	8	8.6	8.6	8.6	122.15	0	69.611	33148000	23	19.7815	19.5904	18.8869	18.6599		21.0088	19.8823	20.6293
+	1.52176	2.30855	Q02543	Q02543	60S ribosomal protein L18a	RPL18A	4	4	4	21.6	21.6	21.6	20.762	0	25.594	24891000	12	16.9017	18.901	18.2327	17.2237		18.8389	20.9403	20.5908
+	1.49868	1.92483	Q9H7E2	Q9H7E2	Tudor domain-containing protein 3	TDRD3	4	4	4	6.1	6.1	6.1	73.184	0	24.893	27436000	6	19.0603	19.9769	18.0389	19.2542		20.5066	20.4385	22.0772
+	1.48961	2.41534	Q6Y7W6	Q6Y7W6	PERQ amino acid-rich with GYF domain-containing protein 2	GIGYF2	6	6	6	7	7	7	150.07	0	80.216	41082000	11	18.1458	20.0895	19.1298	17.4135		22.1766	20.4897	20.6636
+	1.48471	1.48221	Q92896	Q92896	Golgi apparatus protein 1	GLG1	5	5	5	3.9	3.9	3.9	134.55	0	32.806	14335000	7	17.9584	19.1485	17.6406	17.918		19.5039	19.0802	20.3616
+	1.47634	2.39101	P08195	P08195	4F2 cell-surface antigen heavy chain	SLC3A2	2	2	2	4.6	4.6	4.6	67.993	0	16.932	33882000	15	17.7754	20.3953	17.8776	17.7308		21.3998	20.2187	20.8888
+	1.47455	1.11322	Q92598	Q92598	Heat shock protein 105 kDa	HSPH1	5	5	4	8.2	8.2	6.5	96.864	0	41.16	10597000	8	17.6223	19.0512	18.1282	18.1213		19.5778	18.9932	19.4609
+	1.46315	1.44784	Q9NQZ2	Q9NQZ2	Something about silencing protein 10	UTP3	2	2	2	3.5	3.5	3.5	54.557	0	14.682	14148000	4	18.2513	19.1578	18.2415	17.2971		19.1505	19.9365	19.9673
+	1.45891	1.49574	P0DMV9;P0DMV8	P0DMV9;P0DMV8	Heat shock 70 kDa protein 1B;Heat shock 70 kDa protein 1A	HSPA1B;HSPA1A	7	6	1	12.8	10.8	2.3	70.051	0	44.943	27894000	13	18.8933	19.7311	18.7334	18.1633		20.7171	20.8706	19.5404
+	1.45752	3.32025	P60842;Q14240	P60842;Q14240	Eukaryotic initiation factor 4A-I;Eukaryotic initiation factor 4A-II;Eukaryotic initiation factor 4A-II, N-terminally processed	EIF4A1;EIF4A2	2	2	2	5.7	5.7	5.7	46.153	0	19.493	147640000	6	17.5181	19.5159	19.7388	18.7405		24.0707	22.5224	20.0026
+	1.43174	2.39579	Q5SSJ5	Q5SSJ5	Heterochromatin protein 1-binding protein 3	HP1BP3	3	3	3	6.5	6.5	6.5	61.206	0	21.804	43036000	9	19.1758	19.2473	19.6153	16.5412		21.3709	20.8538	20.8974
+	1.42949	3.58671	P26599;O95758	P26599	Polypyrimidine tract-binding protein 1	PTBP1	6	6	6	11.8	11.8	11.8	59.632	0	51.9	308170000	34	20.4601	18.7531	18.137	22.4239		24.4234	23.975	22.1923
+	1.42347	1.91022	Q9H501	Q9H501	ESF1 homolog	ESF1	4	4	4	4.8	4.8	4.8	98.795	0	28.005	30997000	10	18.0861	19.9755	17.6543	18.7108		20.5694	19.8179	21.1634
+	1.40157	2.03244	P30101	P30101	Protein disulfide-isomerase A3	PDIA3	10	10	10	21.6	21.6	21.6	56.782	0	72.955	251340000	34	22.1534	21.2887	20.3647	23.1197		23.3724	23.6157	24.3041
+	1.39959	1.91543	O00571;O15523;Q9NQI0	O00571	ATP-dependent RNA helicase DDX3X	DDX3X	12	12	11	19.8	19.8	18.1	73.243	0	105.32	125040000	31	21.4116	18.9928	21.3648	20.4978		22.0956	22.4855	22.8655
+	1.39682	2.0901	O75683	O75683	Surfeit locus protein 6	SURF6	5	5	5	11.1	11.1	11.1	41.45	0	34.173	31793000	8	18.1706	19.0695	18.0526	17.6342		21.76	20.2104	18.9951
+	1.3851	1.18978	P33992	P33992	DNA replication licensing factor MCM5	MCM5	4	4	4	7.5	7.5	7.5	82.285	0	28.967	14801000	7	18.6012	19.3501	18.2885	18.0848		20.4509	19.3643	19.4976
+	1.36678	1.36324	Q15393	Q15393	Splicing factor 3B subunit 3	SF3B3	5	5	5	5.1	5.1	5.1	135.58	0	35.017	14902000	6	17.6786	18.6572	18.2093	17.851		20.4893	19.1018	18.7957
+	1.36232	2.59726	P61927	P61927	60S ribosomal protein L37	RPL37	2	2	2	19.6	19.6	19.6	11.078	0	15.257	46054000	9	18.1971	19.2793	18.076	17.5491		20.3133	19.4269	22.8777
+	1.35337	1.46613	P26639	P26639	Threonine--tRNA ligase, cytoplasmic	TARS	3	3	3	4.1	4.1	4.1	83.434	0	20.144	17680000	6	18.2479	19.8835	18.1821	18.118		20.143	19.5932	20.4858
+	1.3384	1.91298	P61513;A6NKH3	P61513;A6NKH3	60S ribosomal protein L37a;Putative 60S ribosomal protein L37a-like protein	RPL37A;RPL37AP8	2	2	2	27.2	27.2	27.2	10.275	0	12.367	22956000	3	17.6811	19.0495	18.0491	17.5033		21.4067	19.1607	19.3838
+	1.32335	1.63199	Q14684	Q14684	Ribosomal RNA processing protein 1 homolog B	RRP1B	3	3	3	4.2	4.2	4.2	84.427	0	20.778	19047000	4	17.5438	19.3933	18.6485	17.4857		19.5792	20.6266	19.4937
+	1.3168	2.14722	P33993	P33993	DNA replication licensing factor MCM7	MCM7	6	6	6	8.1	8.1	8.1	81.307	0	39.176	28484000	9	18.6012	19.3561	17.7064	17.2953		21.0961	21.1584	18.9064
+	1.30973	1.60674	P50991	P50991	T-complex protein 1 subunit delta	CCT4	7	7	7	16.3	16.3	16.3	57.924	0	45.446	18082000	11	18.0652	19.0933	19.1338	17.0435		20.3436	19.506	19.9725
+	1.30087	2.80897	P67809;Q9Y2T7	P67809	Nuclease-sensitive element-binding protein 1	YBX1	5	5	4	21.9	21.9	21.9	35.924	0	83.645	203730000	24	18.1422	19.4612	21.97	21.6377		22.6744	23.2515	23.4092
+	1.28938	1.71463	B2RPK0;P09429	B2RPK0;P09429	Putative high mobility group protein B1-like 1;High mobility group protein B1	HMGB1P1;HMGB1	2	2	2	10.9	10.9	10.9	24.238	0	13.261	17865000	4	18.4158	19.1009	17.4172	18.1831		18.9451	19.8922	21.1443
+	1.2865	2.41543	P62987;P62979;P0CG47;P0CG48	P62987;P62979;P0CG47;P0CG48	Ubiquitin-60S ribosomal protein L40;Ubiquitin;60S ribosomal protein L40;Ubiquitin-40S ribosomal protein S27a;Ubiquitin;40S ribosomal protein S27a;Polyubiquitin-B;Ubiquitin;Polyubiquitin-C;Ubiquitin	UBA52;RPS27A;UBB;UBC	4	4	4	28.1	28.1	28.1	14.728	0	30.366	34816000	12	17.6995	19.377	18.9026	16.8362		22.0569	19.3334	20.4675
+	1.28597	1.09562	Q86U42	Q86U42	Polyadenylate-binding protein 2	PABPN1	3	3	3	10.8	10.8	10.8	32.749	0	42.523	12092000	5	18.2907	19.2217	18.2668	17.5027		19.655	19.4011	19.1921
+	1.27077	1.69494	P47897	P47897	Glutamine--tRNA ligase	QARS	4	4	4	5.3	5.3	5.3	87.798	0	23.98	13506000	7	17.8949	18.5445	17.0064	16.915		19.8408	19.9114	18.1032
+	1.26391	2.12145	Q12931	Q12931	Heat shock protein 75 kDa, mitochondrial	TRAP1	6	6	6	10.4	10.4	10.4	80.109	0	47.977	37900000	9	18.0697	19.7386	18.885	17.3383		20.9314	21.6651	19.2917
+	1.26058	0.993024	P40926	P40926	Malate dehydrogenase, mitochondrial	MDH2	3	3	3	10.7	10.7	10.7	35.503	0	29.415	16428000	5	18.867	19.6443	18.5554	18.1535		19.5927	20.1248	19.6768
+	1.2417	1.78106	Q00653	Q00653	Nuclear factor NF-kappa-B p100 subunit;Nuclear factor NF-kappa-B p52 subunit	NFKB2	3	3	3	3.3	3.3	3.3	96.748	0	21.833	29566000	5	17.8962	20.2856	18.5297	18.2449		20.7333	21.1345	19.6927
+	1.23107	2.25554	Q7Z2W4	Q7Z2W4	Zinc finger CCCH-type antiviral protein 1	ZC3HAV1	9	9	9	14.4	14.4	14.4	101.43	0	93.423	55903000	16	17.8759	19.5916	18.1918	21.2469		21.2457	21.3379	21.8626
+	1.22122	1.5288	P00390	P00390	Glutathione reductase, mitochondrial	GSR	2	2	2	4.4	4.4	4.4	56.256	0	14.093	34659000	5	19.0518	19.2024	18.968	18.8929		21.2132	21.3963	19.0631
+	1.22067	2.46821	O43390	O43390	Heterogeneous nuclear ribonucleoprotein R	HNRNPR	8	3	3	11.8	5.8	5.8	70.942	0	30.935	102280000	16	18.1255	20.2178	19.3396	18.3914		23.4634	20.9037	20.0933
+	1.21886	1.2244	Q14839;Q8TDI0	Q14839	Chromodomain-helicase-DNA-binding protein 4	CHD4	5	5	5	2.8	2.8	2.8	218	0	32.871	14341000	8	17.5337	19.6104	18.3656	18.4757		19.7945	19.6212	19.7466
+	1.21432	2.31252	P62249	P62249	40S ribosomal protein S16	RPS16	5	5	5	24	24	24	16.445	0	30.388	70341000	9	18.2073	19.3327	18.0104	20.9247		20.8368	22.7314	20.7257
+	1.21314	3.75722	P61978	P61978	Heterogeneous nuclear ribonucleoprotein K	HNRNPK	17	17	17	35.6	35.6	35.6	50.976	0	136.39	536260000	54	21.8283	19.646	18.1456	24.1942		24.6445	24.8956	24.5922
+	1.20516	1.79258	Q96AY3	Q96AY3	Peptidyl-prolyl cis-trans isomerase FKBP10	FKBP10	6	6	6	10	10	10	64.244	0	38.139	24160000	10	17.1833	20.2308	18.6513	18.6123		20.247	20.7939	20.3451
+	1.18326	2.53546	Q92841	Q92841	Probable ATP-dependent RNA helicase DDX17	DDX17	9	7	7	15.1	11.9	11.9	80.272	0	135.54	92625000	21	18.0687	19.9421	18.8432	22.2052		21.8859	22.4415	22.5734
+	1.1823	2.53141	Q15154	Q15154	Pericentriolar material 1 protein	PCM1	11	11	11	6.6	6.6	6.6	228.54	0	95.899	58804000	20	18.1549	19.338	17.2814	21.3327		21.808	20.8639	22.0026
+	1.17358	1.95393	Q01813	Q01813	ATP-dependent 6-phosphofructokinase, platelet type	PFKP	5	5	4	7.8	7.8	5.4	85.595	0	41.43	31203000	15	17.316	20.1064	18.1969	17.8715		20.1201	21.3101	19.5497
+	1.16956	1.82959	O43684	O43684	Mitotic checkpoint protein BUB3	BUB3	4	4	4	11.9	11.9	11.9	37.154	0	26.694	25637000	8	18.2778	20.3036	18.4806	17.3832		19.8313	21.101	20.3904
+	1.16805	1.94322	P07814	P07814	Bifunctional glutamate/proline--tRNA ligase;Glutamate--tRNA ligase;Proline--tRNA ligase	EPRS	7	7	7	5.3	5.3	5.3	170.59	0	52.735	42527000	11	20.8781	19.3519	18.29	17.6591		21.1071	20.7904	21.0664
+	1.159	3.35598	Q9Y446	Q9Y446	Plakophilin-3	PKP3	13	13	13	17.7	17.7	17.7	87.081	0	90.962	237780000	33	17.4827	19.4557	20.5135	23.2842		22.9043	23.765	23.9507
+	1.15264	1.40364	Q7Z6E9	Q7Z6E9	E3 ubiquitin-protein ligase RBBP6	RBBP6	2	2	2	1.3	1.3	1.3	201.56	0	17.071	29079000	7	19.2326	19.3699	19.4491	18.3354		21.7518	19.6939	20.0555
+	1.14875	1.70647	P62937;Q9Y536	P62937	Peptidyl-prolyl cis-trans isomerase A;Peptidyl-prolyl cis-trans isomerase A, N-terminally processed	PPIA	6	6	6	28.5	28.5	28.5	18.012	0	39.642	27576000	8	18.2068	19.7761	17.5951	18.1116		19.9288	21.2428	19.215
+	1.14842	2.11306	Q00839	Q00839	Heterogeneous nuclear ribonucleoprotein U	HNRNPU	13	13	13	15.4	15.4	15.4	90.583	0	185.37	809490000	63	24.3708	22.9551	20.9083	23.9144		24.9892	25.548	24.9134
+	1.14556	1.63353	P42696	P42696	RNA-binding protein 34	RBM34	6	6	6	16.3	16.3	16.3	48.564	0	53.025	15509000	8	18.313	19.6353	17.3441	16.9348		19.8546	19.7396	19.4768
+	1.13735	2.11802	Q15365	Q15365	Poly(rC)-binding protein 1	PCBP1	9	9	7	38.8	38.8	30.1	37.497	0	71.01	155180000	31	21.9319	19.5987	19.3638	22.3561		22.5652	23.3214	22.9053
+	1.12908	1.83359	P55265	P55265	Double-stranded RNA-specific adenosine deaminase	ADAR	4	4	4	3.5	3.5	3.5	136.06	0	29.158	32181000	9	18.2875	19.338	18.3476	17.5284		21.1817	20.8673	18.5778
+	1.09675	1.74916	Q8WUM4	Q8WUM4	Programmed cell death 6-interacting protein	PDCD6IP	4	4	4	5.1	5.1	5.1	96.022	0	28.024	16244000	6	17.837	19.0682	18.0421	16.3874		19.6798	20.4808	18.5879
+	1.09244	1.89205	Q12849	Q12849	G-rich sequence factor 1	GRSF1	3	3	3	7.5	7.5	7.5	53.126	0	20.317	64963000	14	21.213	18.9406	20.3869	18.4166		21.5368	20.8276	22.5295
[truncated: 120 more rows]

## Sheet: Dataset 3
Supplementary Dataset 3: List of identified proteins in the 45S TREX experiment, with significantly interacting proteins marked by +. Significance was calculated using a two-tailed two-sample t-test analysis, with permutation based FDR calculation (FDR < 0.05 and S0 = 0.1).
[truncated: 1,072 more rows]

[truncated: 8 more sheets: Dataset 4, Dataset 5, Dataset 6, Dataset 7, Dataset 8, Dataset 9, Dataset 10, Dataset 11]
